# Supplementary material for: Revision of the pseudo-orbweavers of the genus Fecenia Simon, 1887 (Araneae, Psechridae), with emphasis on their pre-epigyne
Source: Zookeys. 2011 Dec 9;(153):1–56. doi: 10.3897/zookeys.153.2110 (PMC3238043; doi:10.3897/zookeys.153.2110)
Supplement: XML Treatment for Fecenia [file zookeys.153.2110-treatment1.xml]

<!DOCTYPE tp:taxon-treatment
  PUBLIC "-//TaxonX//DTD Taxonomic Treatment Publishing DTD v0 20100105//EN" "tax-treatment-NSO.dtd">
<tp:taxon-treatment xmlns:tp="http://www.plazi.org/taxpub"><tp:treatment-meta><mixed-citation publication-type="journal"><person-group><name><surname>Bayer</surname><given-names>Steffen</given-names></name></person-group><article-title>Revision of the pseudo-orbweavers of the genus 
                    <italic>Fecenia</italic> Simon, 1887 (Araneae, Psechridae), with emphasis on their pre-epigyne</article-title><source>Zookeys</source><day>9</day><month>12</month><year>2011</year><volume>2011</volume><issue>153</issue><fpage>1</fpage><lpage>56</lpage><pub-id pub-id-type="doi">10.3897/zookeys.153.2110</pub-id></mixed-citation></tp:treatment-meta><tp:nomenclature><tp:taxon-name>
                            <tp:taxon-name-part taxon-name-part-type="genus">Fecenia</tp:taxon-name-part>
                        		<object-id xmlns:xlink="http://www.w3.org/1999/xlink" xlink:type="simple">http://species-id.net/wiki/Fecenia</object-id>
                        </tp:taxon-name><tp:taxon-authority>Simon, 1887</tp:taxon-authority><tp:nomenclature-citation-list><tp:nomenclature-citation><tp:taxon-name>Mezentia</tp:taxon-name><comment><xref ref-type="bibr" rid="B50">Thorell 1881</xref>: 203 (Type species: <italic><tp:taxon-name>Mezentia angustata</tp:taxon-name></italic> Thorell, 1881); <xref ref-type="bibr" rid="B40">Simon 1885</xref>: 451.</comment></tp:nomenclature-citation><tp:nomenclature-citation><tp:taxon-name>Fecenia</tp:taxon-name><comment><xref ref-type="bibr" rid="B41">Simon 1887</xref>: 194 (homonym recognised, <italic><tp:taxon-name>Mezentia</tp:taxon-name></italic> Stål, 1878 [<tp:taxon-name>Orthoptera</tp:taxon-name>], replacement name established); Simon 1890: 80; <xref ref-type="bibr" rid="B42">Simon 1892</xref>: 226; <xref ref-type="bibr" rid="B24">Lehtinen 1967</xref>: 234, 383 (syn. of type species <italic><tp:taxon-name>Fecenia angustata</tp:taxon-name></italic> with <italic><tp:taxon-name>Fecenia ochracea</tp:taxon-name></italic>); <xref ref-type="bibr" rid="B25">Levi 1982</xref>: 131; <xref ref-type="bibr" rid="B4">Coddington 1990</xref>: 7; <xref ref-type="bibr" rid="B26">Murphy and Murphy 2000</xref>: 264; <xref ref-type="bibr" rid="B9">Griswold et al. 2005</xref>: 38.</comment></tp:nomenclature-citation></tp:nomenclature-citation-list></tp:nomenclature><tp:treatment-sec sec-type="Diagnosis"><title>Diagnosis.</title><p><italic><tp:taxon-name>Fecenia</tp:taxon-name></italic> species differ from <italic><tp:taxon-name>Psechrus</tp:taxon-name></italic> in the following characters: AME larger than all other eyes (in <italic><tp:taxon-name>Psechrus</tp:taxon-name></italic>, AME smaller or at most as large as other eyes); ventral side of opisthosoma centrally with pair of two white or beige patches, never with light median line like in <italic><tp:taxon-name>Psechrus</tp:taxon-name></italic>; clypeus flatter than in <italic><tp:taxon-name>Psechrus</tp:taxon-name></italic>, not or just slightly higher than diameter of AME, hence cephalic part of carapace rather flat; leg IV always shorter than leg II (in <italic><tp:taxon-name>Psechrus</tp:taxon-name></italic>, leg IV slightly longer or as long as leg II); in contrast to <italic><tp:taxon-name>Psechrus</tp:taxon-name></italic>, males with RTA, RPA, VPA and MA; females with clearly divided median septum of epigyne, vulva always lacking spherical spermathecal heads (in <italic><tp:taxon-name>Psechrus</tp:taxon-name></italic> females, median septum simple and spherical spermathecal heads generally present).</p></tp:treatment-sec><tp:treatment-sec sec-type="Description"><title>Description.</title><p>Medium sized to large <tp:taxon-name>Psechridae</tp:taxon-name>, body length in males: 7.2–13.2 mm; females: 7.7–20.2 mm. Cephalic part of carapace not distinctly narrower than broadest (thoracic) section. Anterior eye row recurved, posterior row straight (or at least almost straight). Chelicerae strong, shorter than in <italic><tp:taxon-name>Psechrus</tp:taxon-name></italic>, basal article at most 2.5 times longer than broad. Cheliceral furrow with three promarginal and four retromarginal teeth. Basal article of chelicerae ventrally with long field of short, transverse striae. Ventral surface of former distally with semicircular lobe with long, curved hairs (<xref ref-type="fig" rid="F1">Fig. 6</xref>). Labium slightly longer than broad (<xref ref-type="fig" rid="F1">Fig. 5</xref>). Gnathocoxae ca. twice as long as broad, distal section slightly broader than basal one (<xref ref-type="fig" rid="F1">Fig. 5</xref>). Serrula with ca. 130–170 (size-dependant) very small, dark, apically blunt teeth, very densely arranged. Sternum slightly longer than broad, with pointed posterior ending and broad-angled (160°) anterior ending (<xref ref-type="fig" rid="F1">Fig. 4</xref>). Pedipalp in females with single claw (<xref ref-type="fig" rid="F11">Fig. 51</xref>) containing 8–12 teeth. Legs extremely long in males (metatarsus I ca. three times longer than carapace (<xref ref-type="fig" rid="F21">Fig. 117</xref>), relatively long in females (metatarsus I ca. 1.5–2 times longer than carapace, <xref ref-type="fig" rid="F22">Fig. 119</xref>). Leg formula 1243. Coxae of legs I, II broader than III, IV. Calamistrum dorso-retrolaterally on metatarsus IV consisting of 3–4 rows of setae (inner rows irregular). Spination of palp and legs: Highly variable within each species. Therefore, no species-specific and no common genus-specific spination pattern could be found. Consequently the spination will only be listed for the primary type specimen in the species descriptions. At the following positions spines are always absent: All patellae, dorsal surface of all tibiae and all metatarsi. Palpal femur spination varies from 000, 010, 110, 120, 130, which are the most common ones, to 141. Palpal patella, tibia and tarsus mostly without spines, if present, then very small, the most common patterns in this case are: patella 110, tibia 0100, tarsus 1004. Femora of legs I and II with even more variable spination, e.g. 100, 110, 210, 300, 310, 312, 320, 401, 412, 501, or 613. The most common one is 310. The same for those of legs III and IV, but here the number of spines is lower on average, most common is 010. The tibial spination pattern in <italic><tp:taxon-name>Fecenia</tp:taxon-name></italic> includes a characteristic aspect: Legs I and II: retrolateral spines absent; legs III and IV: prolateral ones absent. At each opposite side the number of spines varies from 0 to 4, with legs I and II mostly having one to two spines more than III and IV. Ventrally at tibiae I and II there are mostly 6, at tibiae III and IV mostly 4 spines (paired spines at all tibiae). The spination of metatarsi is more conservative: I–II 2015, III 1025 or 1015, IV 1015 (ventrally the four proximal<!--PageBreak--> spines are paired). But there are exceptions, too. Colouration: Chelicerae, carapace and sternum yellowish brown to dark brown. In rare cases specimens exhibiting a darker carapace margin and a median longitudinal band. Sternum unicoloured. Legs from yellowish brown or light brown to brown, may be annulated. Tibiae I and II in some cases darker than other limbs/legs. Femora at distal third often with dark, annulated patches. Opisthosoma dorsally greyish-brown with yellowish patches. Heart region with darker lanceolate patch with light centre (<xref ref-type="fig" rid="F22">Fig. 119</xref>). Distal half of opisthosoma dorsally with two converging rows of dark brown spots. Lateral surface of opisthosoma is covered with 3–4 larger yellowish patches running diagonally. Opisthosoma ventrally dark brown to black, centrally with a pair of white to beige patches (<xref ref-type="fig" rid="F22">Figs 116</xref>, 118), which differ intraspecifically in size and shape. In some cases those patches are fused, in extremely rare cases absent. Additionally, with white to beige transverse patch in front of spinnerets/cribellum (<xref ref-type="fig" rid="F22">Fig. 116</xref>). The whole body is covered with grey hairs (<xref ref-type="fig" rid="F22">Fig. 116</xref>). Spinnerets are relatively short and conical, except for median ones, which are distinctly smaller, slender and cylindrical. Bipartite character clearly visible in posterior spinnerets. Copulatory organs: Male palp with almost round tegulum (T). Embolus (E) filiform, arising in prolateral half of tegulum (T) and at least twice as long as conductor (C). The latter membranous, mostly arising centrally on upper half of T (<xref ref-type="fig" rid="F2">Fig. 8</xref>) and mostly shorter than median apophysis (MA). T next to E-base (<xref ref-type="fig" rid="F2">Fig. 8</xref>) with membranous process (MP). MA relatively large with general retrolateral direction (e.g. <xref ref-type="fig" rid="F18">Fig. 89</xref>). Cymbium distinctly broader than palpal tibia and patella (e.g. <xref ref-type="fig" rid="F13">Fig. 62</xref>). RTA differently shaped among the particular species, DRTA only present in <italic><tp:taxon-name>Fecenia macilenta</tp:taxon-name></italic> (Simon, 1885) (<xref ref-type="fig" rid="F11">Figs 53–54</xref>). VPA often slightly bent anteriorly (e.g. <xref ref-type="fig" rid="F18">Fig. 87</xref>). RPA mostly small and inconspicuous. Palpal femur modifications, e.g. ventral bulge as present in some <italic><tp:taxon-name>Psechrus</tp:taxon-name></italic> species, absent in all <italic><tp:taxon-name>Fecenia</tp:taxon-name></italic> species. Scopula dorsally on cymbium present in the same form in all <italic><tp:taxon-name>Fecenia</tp:taxon-name></italic> species (<xref ref-type="fig" rid="F20">Figs 99–101</xref>), but less distinct than in most <italic><tp:taxon-name>Psechrus</tp:taxon-name></italic> species. Female epigyne generally broader than long, with folded median septum (e.g. <xref ref-type="fig" rid="F12">Fig. 55</xref>). Anterior part of median septum (AS) larger than posterior part (PS). Anterior margins of lateral lobes (AML) iin some species strongly sclerotised (<xref ref-type="fig" rid="F21">Fig. 108</xref>). Vulva simple, with internal duct system divided in three sections: Transversal section (TSI), strongly sclerotised section (SSI) and fertilisation duct (FD) (<xref ref-type="fig" rid="F17">Fig. 83</xref>). Borderline (BL) between TSI and SSI clearly recognisable and often of taxonomic importance.</p></tp:treatment-sec><tp:treatment-sec sec-type="Biological notes"><title>Biological notes.</title><p>The pseudo-orbweavers are found in shrubs and trees, and also in the canopy (Deeleman, pers. comm.). <italic><tp:taxon-name>Fecenia</tp:taxon-name></italic> suspends its vertical pseudo-orbweb (<xref ref-type="fig" rid="F22">Fig. 120</xref>) in the vegetation, mostly between twigs. The web possesses an enrolled leaf at the hub serving as a retreat. This is true for adults and later instar juveniles of all <italic><tp:taxon-name>Fecenia</tp:taxon-name></italic> species. Earlier instars build an elongate cone-shaped tube as a retreat, which is disguised with small prey remains and soil- and leaf-particles. The very early instars do not even build a pseudo-orbweb, but a rather conical or dome-shaped web with the retreat at the top of the cone. This web can be found in the herb layer too (<xref ref-type="bibr" rid="B35">Robinson and Lubin 1979</xref>). The pseudo-orbweb (<xref ref-type="fig" rid="F22">Fig. 120</xref>) is more irregular than the webs of <!--PageBreak-->araneids and related families building orb-webs. In <italic><tp:taxon-name>Fecenia</tp:taxon-name></italic> there is no regular spiral of capturing thread(s) as in araneids etc. In <italic><tp:taxon-name>Fecenia</tp:taxon-name></italic>, one cannot speak of a real spiral as the distance between the threads and their orientation differs. The irregularity applies to the radii too. In many cases they are not continuous.</p><p>Predatory behaviour was observed in the lab using several <italic><tp:taxon-name>Fecenia cylindrata</tp:taxon-name></italic> and <italic><tp:taxon-name>Fecenia protensa</tp:taxon-name></italic> specimens. In each case the spider was transferred to a large cylindrical glass (30 cm high, diameter 20 cm) with a leaf, already partly enrolled, placed at the bottom. The next day the leaf was suspended by threads in the middle of the glass, a day later it was already fixed at the top. The pseudo-orbweb was completed another day later. After placing a house fly into the lower area of the web it took a few seconds until the spider stretched its two forelegs out of the retreat, and after ca. 1 minute it came out. The fly was grabbed with the chelicerae and immediately dragged into the retreat. A few centimetres before the leaf entrance the spider turned and crawled backwards into the retreat. In the case of larger prey items like crickets, the spider was extremely shy and careful. It took two or three attempts of coming out of the leaf and escaping back into it, sometimes interrupted by 5–15 minutes within the retreat. During the last attempt the cricket was bitten for about 7 minutes at the capturing site of the web before it was dragged to the retreat. Binding behaviour, as described in <xref ref-type="bibr" rid="B35">Robinson and Lubin (1979)</xref>, was observed after providing an even larger cricket. But in addition to their observations I could recognise that <italic><tp:taxon-name>Fecenia</tp:taxon-name></italic> took threads out of the web, too, in order to bind its prey. An attack-wrapping behaviour like in <tp:taxon-name>Araneidae</tp:taxon-name> does not exist.</p><p><xref ref-type="bibr" rid="B35">Robinson and Lubin (1979)</xref> observed the mating behaviour of a male <italic><tp:taxon-name>Fecenia ochracea</tp:taxon-name></italic> (however in their publication identified as <italic><tp:taxon-name>Fecenia</tp:taxon-name></italic> sp.) approaching the female retreat, which I corroborate observing (raised) <italic><tp:taxon-name>Fecenia cylindrata</tp:taxon-name></italic> from Champasak Province, Laos (males SB 509, 510 and females SB 486–487, 511, 514, see list in description of <italic><tp:taxon-name>Fecenia cylindrata</tp:taxon-name></italic>, additional material examined). These were maintained in cylindrical glasses (see above) and fed on house flies and crickets. A few days after one male's final moult its web was reduced to a few frame threads. In two corners of that thread-framework sperm webs were found (<xref ref-type="fig" rid="F23">Fig. 123</xref>). The bulb filling procedure was not observed. A female was transferred into a terrarium (30 cm high, diameter 20 cm) and offered a small “cone” of transparent film as retreat, which was accepted and later on integrated in the new web. In the respective trial the male was placed into the female's terrarium. After a while it approached the retreat from the top of the terrarium by roping down onto it. There it tapped and stroked the retreat carefully (<xref ref-type="fig" rid="F23">Fig. 121</xref>). Later on it moved to the margin of the opening of the leaf retreat and repeated this behaviour. After some more repeats it stayed there motionless. Unfortunately, neither the moment of entering the retreat nor the copulation itself could be observed. The next day the male was sitting within the leaf retreat, together with the female (<xref ref-type="fig" rid="F23">Fig. 122</xref>). In another trial a raised <italic><tp:taxon-name>Fecenia protensa</tp:taxon-name></italic> male from Flores (SB 196, see description of <italic><tp:taxon-name>Fecenia protensa</tp:taxon-name></italic>, list of additional material examined) was transferred to a terrarium with an already adult conspecific female from Bali. The behaviour was the same as described above, but in this case the next day saw the<!--PageBreak--> male half digested lying at the bottom underneath the retreat, which means it had been attacked and killed by the female. In one further trial a <italic><tp:taxon-name>Fecenia protensa</tp:taxon-name></italic> male was put into the terrarium of a <italic><tp:taxon-name>Fecenia cylindrata</tp:taxon-name></italic> female<italic>.</italic> The approaching behaviour upon the leaf was executed up to the point when the male reached the leaf opening. Here he turned and disappeared to an upper corner of the terrarium and stayed there motionless for more than one day.</p></tp:treatment-sec><tp:treatment-sec><!--Section generated to contain objects referenced in tp:taxon-treatment.--><fig id="F1" position="float" orientation="portrait"><label>Figures 1–6.</label><caption><p><italic><tp:taxon-name>Fecenia ochracea</tp:taxon-name></italic>, ♀ holotype (SB 94) from Ambon, Indonesia <bold>1</bold> Epigyne, ventral view <bold>2</bold> Vulva, dorsal view <bold>3</bold> Schematic course of internal duct system, dorsal view <bold>4</bold> Sternum, ventral view <bold>5</bold> Labium and gnathocoxae, ventral view. <bold>6</bold> Right chelicere, ventral view.</p></caption><graphic xmlns:xlink="http://www.w3.org/1999/xlink" xlink:href="ZooKeys-153-001-g001.jpg" position="float" orientation="portrait" xlink:type="simple"/></fig><fig id="F11" position="float" orientation="portrait"><label>Figures 48–54.</label><caption><p><italic><tp:taxon-name>Fecenia macilenta</tp:taxon-name></italic>. <bold>48–51</bold> ♀ (SB 390) from Selangor Prov., Malaysia. <bold>52–54</bold> Holotype ♂ (SB 395) from Perak Prov., Malaysia. <bold>48</bold> Epigyne, ventral view. <bold>49</bold> Vulva, dorsal view. <bold>50</bold> Course of internal duct system. <bold>51</bold> Left palpal claw, retrolateral view. <bold>52–54</bold> left palp, prolateral <bold>(52)</bold>, ventral <bold>(53)</bold> and retrolateral <bold>(54)</bold> view. DRTA = Dorso-retrolateral tibial apophysis; RPA = Retrolateral patellar apophysis; RTA = Retrolateral tibial apophysis.</p></caption><graphic xmlns:xlink="http://www.w3.org/1999/xlink" xlink:href="ZooKeys-153-001-g011.jpg" position="float" orientation="portrait" xlink:type="simple"/></fig><fig id="F21" position="float" orientation="portrait"><label>Figures 102–115.</label><caption><p><italic><tp:taxon-name>Fecenia</tp:taxon-name></italic> spp., female copulatory organs/primordial copulatory organs <bold>102–104</bold> <italic><tp:taxon-name>Fecenia ochracea</tp:taxon-name></italic> <bold>105–107</bold> <italic><tp:taxon-name>Fecenia cylindrata</tp:taxon-name></italic> <bold>108–110</bold> <italic><tp:taxon-name>Fecenia protensa</tp:taxon-name></italic> <bold>111–113</bold> <italic><tp:taxon-name>Fecenia travancoria</tp:taxon-name></italic> <bold>114–115</bold> <italic><tp:taxon-name>Fecenia macilenta</tp:taxon-name></italic> <bold>102–103</bold> ♀ SB 668 from New Guinea <bold>104</bold> s.a. ♀ SB 540 from New Britain, Papua New Guinea <bold>105–106</bold> ♀ from Loei Prov., Thailand <bold>107</bold> s.a. ♀ from Palon, Bago Prov., Myanmar <bold>108–109</bold> ♀ SB 215 from Songkhla Prov., Thailand <bold>110</bold> s.a. ♀ holotype of <italic><tp:taxon-name>Fecenia protensa</tp:taxon-name></italic> (SB 620) from Nicobar Islands. <bold>111</bold> ♀ holotype of <italic><tp:taxon-name>Fecenia travancoria</tp:taxon-name></italic> (SB 403) from Kerala Prov., India <bold>112–113</bold> ♀ SB 982 from Sri Lanka (remark on 113: photo of exuviae of subadult instar of same specimen as in 112) <bold>114–115</bold> ♀ SB 124 from Sumatera Barat Prov., Indonesia <bold>102, 105, 108, 111, 114</bold> ♀ epigyne, ventral view <bold>103, 106, 109, 112, 115</bold> ♀ vulva, dorsal view <bold>104, 107, 110, 113</bold> pre-epigyne of s.a. ♀.</p></caption><graphic xmlns:xlink="http://www.w3.org/1999/xlink" xlink:href="ZooKeys-153-001-g021.jpg" position="float" orientation="portrait" xlink:type="simple"/></fig><fig id="F22" position="float" orientation="portrait"><label>Figures 116–120.</label><caption><p><italic><tp:taxon-name>Fecenia</tp:taxon-name></italic> spp., habitus, web <bold>116–117, 120</bold> <italic><tp:taxon-name>Fecenia cylindrata</tp:taxon-name></italic>, ♀ SB 486 (<bold>116</bold>), ♂ SB 509 (<bold>117</bold>) from Champasak Prov., Laos, web (<bold>120</bold>) from Xishuangbanna, China <bold>118</bold> <italic><tp:taxon-name>Fecenia ochracea</tp:taxon-name></italic>, ♀ SB 161 from Auki, Solomon Islands <bold>119</bold> <italic><tp:taxon-name>Fecenia protensa</tp:taxon-name></italic>, ♀ SB 256 from Bali, Indonesia <bold>116, 118</bold> Habitus, ventral view <bold>117</bold> Habitus, dorso-lateral view <bold>119</bold> Habitus, dorsal view <bold>116–117, 119</bold> Photos by Peter Jäger <bold>120</bold> Photo by Jeremy Miller.</p></caption><graphic xmlns:xlink="http://www.w3.org/1999/xlink" xlink:href="ZooKeys-153-001-g022.jpg" position="float" orientation="portrait" xlink:type="simple"/></fig><fig id="F2" position="float" orientation="portrait"><label>Figures 7–10.</label><caption><p><italic><tp:taxon-name>Fecenia ochracea</tp:taxon-name></italic>, left ♂ palp, ventral view <bold>7</bold> SB 120 from Java, Indonesia <bold>8</bold> Paralectotype of <italic><tp:taxon-name>Fecenia buruana</tp:taxon-name></italic> (SB 417) from Buru, Indonesia <bold>9</bold> SB 95 from Mindiptana, Indonesia <bold>10</bold> SB 180 from Wau, Papua New Guinea. Remark on <xref ref-type="fig" rid="F8">Fig. 8</xref> Embolus slipped behind conductor. C = Conductor; CA = Cymbium alveolus; E = Embolus; MA = Median apophysis; MP = Membranous process of tegulum; RPA = Retrolateral patellar apophysis; RTA = Retrolateral tibial apophysis; T = Tegulum; VPA = Ventral patellar apophysis.</p></caption><graphic xmlns:xlink="http://www.w3.org/1999/xlink" xlink:href="ZooKeys-153-001-g002.jpg" position="float" orientation="portrait" xlink:type="simple"/></fig><fig id="F8" position="float" orientation="portrait"><label>Figures 31–33.</label><caption><p><italic><tp:taxon-name>Fecenia ochracea</tp:taxon-name></italic>, ♀ epigyne, ventral view <bold>31</bold> SB 430 from Southeastern Papua Prov., Indonesia <bold>32</bold> SB 98 from Mindiptana, Southeastern Papua Prov., Indonesia <bold>33</bold> SB 127 from Northern Sumatra, Indonesia.</p></caption><graphic xmlns:xlink="http://www.w3.org/1999/xlink" xlink:href="ZooKeys-153-001-g008.jpg" position="float" orientation="portrait" xlink:type="simple"/></fig><fig id="F18" position="float" orientation="portrait"><label>Figures 87–90.</label><caption><p><italic><tp:taxon-name>Fecenia cylindrata</tp:taxon-name></italic>, ♂ palp <bold>87–89</bold> SB 928 from Bago Prov., Myanmar <bold>90</bold> SB 111 from Hainan, China <bold>87</bold> Prolateral view <bold>88</bold> Retrolateral view <bold>89–90</bold> Ventral view. Remark on <xref ref-type="fig" rid="F18">Fig. 90</xref>: Details omitted, embolus slipped behind conductor. bEA = Basal embolus apophysis.</p></caption><graphic xmlns:xlink="http://www.w3.org/1999/xlink" xlink:href="ZooKeys-153-001-g018.jpg" position="float" orientation="portrait" xlink:type="simple"/></fig><fig id="F13" position="float" orientation="portrait"><label>Figures 60–63.</label><caption><p><italic><tp:taxon-name>Fecenia protensa</tp:taxon-name></italic>, ♂ palp <bold>60–62</bold> SB 218 from Nakhon Ratchasima Prov., Thailand <bold>63</bold> SB 137 from Bali, Indonesia <bold>60</bold> Prolateral view. <bold>61</bold> Retrolateral view <bold>62–63</bold> Ventral view.</p></caption><graphic xmlns:xlink="http://www.w3.org/1999/xlink" xlink:href="ZooKeys-153-001-g013.jpg" position="float" orientation="portrait" xlink:type="simple"/></fig><fig id="F20" position="float" orientation="portrait"><label>Figures 95–101.</label><caption><p><italic><tp:taxon-name>Fecenia</tp:taxon-name></italic> spp., male palp <bold>95, 101</bold> <italic><tp:taxon-name>Fecenia macilenta</tp:taxon-name></italic> <bold>96</bold> <italic><tp:taxon-name>Fecenia ochracea</tp:taxon-name></italic> <bold>97, 100</bold> <italic><tp:taxon-name>Fecenia cylindrata</tp:taxon-name></italic> <bold>98–99</bold> <italic><tp:taxon-name>Fecenia protensa</tp:taxon-name></italic> <bold>95, 101</bold> SB 389 from Selangor Prov., Malaysia <bold>96</bold> SB 187 from Halmahera, Indonesia <bold>97</bold> SB 510 from Champasak Prov., Laos <bold>100</bold> SB 204 from Chaiyaphoom Prov., Thailand <bold>98–99</bold> SB 512 from Koh Chang, Thailand <bold>95–98</bold> ventral view <bold>99–101</bold> retrolateral view.</p></caption><graphic xmlns:xlink="http://www.w3.org/1999/xlink" xlink:href="ZooKeys-153-001-g020.jpg" position="float" orientation="portrait" xlink:type="simple"/></fig><fig id="F12" position="float" orientation="portrait"><label>Figures 55–59.</label><caption><p><italic><tp:taxon-name>Fecenia protensa</tp:taxon-name></italic>, ♀ copulatory organ/primordial copulatory organ <bold>55–57</bold> Holotype ♀ of <italic><tp:taxon-name>Fecenia sumatrana</tp:taxon-name></italic> (SB 357) from Southern Sumatra, Indonesia <bold>58–59</bold> Holotype s.a. ♀ (SB 620) of <italic><tp:taxon-name>Fecenia protensa</tp:taxon-name></italic> from Nicobar Islands, India <bold>55</bold> Epigyne, ventral view <bold>56</bold> Vulva, dorsal view <bold>57</bold> Course of internal duct system <bold>58</bold> Pre-epigyne, ventral view <bold>59</bold> Pre-vulva, dorsal view. TR = Transversal edge/ridge of median septum (<bold>55</bold> in epigyne, <bold>58</bold> corresponding structure in pre-epigyne).</p></caption><graphic xmlns:xlink="http://www.w3.org/1999/xlink" xlink:href="ZooKeys-153-001-g012.jpg" position="float" orientation="portrait" xlink:type="simple"/></fig><fig id="F17" position="float" orientation="portrait"><label>Figures 83–86.</label><caption><p><italic><tp:taxon-name>Fecenia cylindrata</tp:taxon-name></italic>, ♀ vulva/pre-vulva, dorsal view <bold>83–84</bold> ♀ SB 919 <bold>85</bold> s.a. ♀ SB 911, both from Bago Prov., Myanmar <bold>86</bold> s.a. ♀ SB535 from Champasak Prov., Laos <bold>83</bold> Vulva <bold>84</bold> Course of internal duct system <bold>85–86</bold> Pre-vulva. BL = Borderline between SSI and TSI; FD = Fertilisation duct; SH = Spermathecal head; SSI = Strongly sclerotised section of internal duct system; TSI = Transparent section of internal duct system.</p></caption><graphic xmlns:xlink="http://www.w3.org/1999/xlink" xlink:href="ZooKeys-153-001-g017.jpg" position="float" orientation="portrait" xlink:type="simple"/></fig><fig id="F23" position="float" orientation="portrait"><label>Figures 121–123.</label><caption><p><italic><tp:taxon-name>Fecenia cylindrata</tp:taxon-name></italic>, ♂ (SB 510) and ♀ (SB 487) from Champasak Prov., Laos, mating behaviour, sperm web <bold>121</bold> ♂ stroking behaviour upon the retreat of the female <bold>122</bold> ♂ and ♀ together in the retreat <bold>123</bold> ♂ sperm webs (SB 510) <bold>123</bold> Photo by Peter Jäger.</p></caption><graphic xmlns:xlink="http://www.w3.org/1999/xlink" xlink:href="ZooKeys-153-001-g023.jpg" position="float" orientation="portrait" xlink:type="simple"/></fig></tp:treatment-sec><ref-list><ref id="B50"><mixed-citation xmlns:xlink="http://www.w3.org/1999/xlink" xlink:type="simple"><person-group><name name-style="western"><surname>Thorell</surname><given-names>T</given-names></name></person-group> (<year>1881</year>)<article-title> Studi sui Ragni Malesi e Papuani. III. Ragni dell‘Austro Malesia e del Capo York, conservati nel Museo civico di storia naturale di Genova.</article-title><source>Annali del Museo Civico di Storia Naturale di Genova </source><volume>17</volume>: <fpage>1</fpage>-<lpage>727</lpage>.</mixed-citation></ref><ref id="B40"><mixed-citation xmlns:xlink="http://www.w3.org/1999/xlink" xlink:type="simple"><person-group><name name-style="western"><surname>Simon</surname><given-names>E</given-names></name></person-group> (<year>1885</year>)<article-title> Matériaux pour servir à la faune arachnologique de l'Asie méridionale. III. Arachnides recueillis en 1884 dans la presqu'ile de Malacca par M. J. de Morgan.</article-title><source>Bulletin de la Societe zoologique de France </source><volume>10</volume>: <fpage>1</fpage>-<lpage>39</lpage>.</mixed-citation></ref><ref id="B41"><mixed-citation xmlns:xlink="http://www.w3.org/1999/xlink" xlink:type="simple"><person-group><name name-style="western"><surname>Simon</surname><given-names>E</given-names></name></person-group> (<year>1887</year>)<source> Observation sur divers arachnides: synonymies et descriptions. Annales de la Societe Entomologique de France (6)7(Bull.): 193–195.
</source></mixed-citation></ref><ref id="B42"><mixed-citation xmlns:xlink="http://www.w3.org/1999/xlink" xlink:type="simple"><person-group><name name-style="western"><surname>Simon</surname><given-names>E</given-names></name></person-group> (<year>1892</year>)<article-title> Histoire naturelle des araignées.</article-title><source>Librairie Encyclopédique de Roret, Paris, </source><volume>1</volume>: <fpage>1</fpage>-<lpage>256</lpage>.</mixed-citation></ref><ref id="B24"><mixed-citation xmlns:xlink="http://www.w3.org/1999/xlink" xlink:type="simple"><person-group><name name-style="western"><surname>Lehtinen</surname><given-names>PT</given-names></name></person-group> (<year>1967</year>)<article-title> Classification of the Cribellate Spiders and some allied families, with notes on the evolution of the suborder Araneomorpha.</article-title><source>Annales Zoologici Fennici </source><volume>4</volume>: <fpage>199</fpage>-<lpage>468</lpage>.</mixed-citation></ref><ref id="B25"><mixed-citation xmlns:xlink="http://www.w3.org/1999/xlink" xlink:type="simple"><person-group><name name-style="western"><surname>Levi</surname><given-names>HW</given-names></name></person-group> (<year>1982</year>)<article-title> The spider genera <italic>Psechrus</italic> and <italic>Fecenia</italic> (Araneae: Psechridae).</article-title><source>Pacific Insects </source><volume>24</volume> (<issue>2</issue>): <fpage>114</fpage>-<lpage>138</lpage>.</mixed-citation></ref><ref id="B4"><mixed-citation xmlns:xlink="http://www.w3.org/1999/xlink" xlink:type="simple"><person-group><name name-style="western"><surname>Coddington</surname><given-names>JA</given-names></name></person-group> (<year>1990</year>)<article-title> Ontogeny and homology in the male palpus of orb-weaving spiders and their relatives, with comments on phylogeny (Araneoclada: Araneoidea, Deinopoidea).</article-title><source>Smithsonian Contributions to zoology </source><volume>496</volume>: <fpage>1</fpage>-<lpage>52</lpage>. <ext-link ext-link-type="uri" xlink:href="http://dx.doi.org/10.5479/si.00810282.496" xlink:type="simple">doi: 10.5479/si.00810282.496</ext-link></mixed-citation></ref><ref id="B26"><mixed-citation xmlns:xlink="http://www.w3.org/1999/xlink" xlink:type="simple"><person-group><name name-style="western"><surname>Murphy</surname><given-names>F</given-names></name><name name-style="western"><surname>Murphy</surname><given-names>J</given-names></name></person-group> (<year>2000</year>)<source> An introduction to the Spiders of South East Asia with notes on all the genera.</source><publisher-name>Malaysian Nature Society, Kuala Lumpur</publisher-name>, <publisher-loc>Malaysia</publisher-loc>, <lpage>625</lpage> pp.</mixed-citation></ref><ref id="B9"><mixed-citation xmlns:xlink="http://www.w3.org/1999/xlink" xlink:type="simple"><person-group><name name-style="western"><surname>Griswold</surname><given-names>CE</given-names></name><name name-style="western"><surname>Ramírez</surname><given-names>MJ</given-names></name><name name-style="western"><surname>Coddington</surname><given-names>JA</given-names></name><name name-style="western"><surname>Platnick</surname><given-names>NI</given-names></name></person-group> (<year>2005</year>)<source> Atlas of phylogenetic data for entelegyne spiders (Araneae: Araneomorphae: Entelegynae) with comments on their phylogeny. Proceedings of the California Academy of Sciences 56(Suppl. II): 1–324.
</source></mixed-citation></ref><ref id="B35"><mixed-citation xmlns:xlink="http://www.w3.org/1999/xlink" xlink:type="simple"><person-group><name name-style="western"><surname>Robinson</surname><given-names>H</given-names></name><name name-style="western"><surname>Lubin</surname><given-names>YD</given-names></name></person-group> (<year>1979</year>)<article-title> Specialists and generalists: The ecology and behaviour of some web-building spiders from Papua New Guinea. II. <italic>Psechrus argentatus</italic> and <italic>Fecenia sp.</italic> (Araneae: Psechridae).</article-title><source>Pacific Insects </source><volume>21</volume>: <fpage>133</fpage>-<lpage>164</lpage>.</mixed-citation></ref></ref-list></tp:taxon-treatment>
