# Supplementary material for: Revision of the pseudo-orbweavers of the genus Fecenia Simon, 1887 (Araneae, Psechridae), with emphasis on their pre-epigyne
Source: Zookeys. 2011 Dec 9;(153):1–56. doi: 10.3897/zookeys.153.2110 (PMC3238043; doi:10.3897/zookeys.153.2110)
Supplement: XML Treatment for Fecenia ochracea [file zookeys.153.2110-treatment2.xml]

<!DOCTYPE tp:taxon-treatment
  PUBLIC "-//TaxonX//DTD Taxonomic Treatment Publishing DTD v0 20100105//EN" "tax-treatment-NSO.dtd">
<tp:taxon-treatment xmlns:tp="http://www.plazi.org/taxpub"><tp:treatment-meta><mixed-citation publication-type="journal"><person-group><name><surname>Bayer</surname><given-names>Steffen</given-names></name></person-group><article-title>Revision of the pseudo-orbweavers of the genus 
                    <italic>Fecenia</italic> Simon, 1887 (Araneae, Psechridae), with emphasis on their pre-epigyne</article-title><source>Zookeys</source><day>9</day><month>12</month><year>2011</year><volume>2011</volume><issue>153</issue><fpage>1</fpage><lpage>56</lpage><pub-id pub-id-type="doi">10.3897/zookeys.153.2110</pub-id></mixed-citation></tp:treatment-meta><tp:nomenclature><tp:taxon-name>
                            <tp:taxon-name-part taxon-name-part-type="genus">Fecenia</tp:taxon-name-part>
                            <tp:taxon-name-part taxon-name-part-type="species">ochracea</tp:taxon-name-part>
                        <object-id xmlns:xlink="http://www.w3.org/1999/xlink" xlink:type="simple">http://species-id.net/wiki/Fecenia_ochracea</object-id>
                        </tp:taxon-name><tp:taxon-authority>(Doleschall, 1859)</tp:taxon-authority><xref ref-type="fig" rid="F1">Figs 1</xref><xref ref-type="fig" rid="F2"/><xref ref-type="fig" rid="F3"/><xref ref-type="fig" rid="F4"/><xref ref-type="fig" rid="F5"/><xref ref-type="fig" rid="F6"/><xref ref-type="fig" rid="F7"/><xref ref-type="fig" rid="F8"/><xref ref-type="fig" rid="F9"/><xref ref-type="fig" rid="F10">–47</xref><xref ref-type="fig" rid="F20">96</xref><xref ref-type="fig" rid="F21">102–104</xref><xref ref-type="fig" rid="F22">118</xref><tp:nomenclature-citation-list><tp:nomenclature-citation><tp:taxon-name>Tegenaria ochracea</tp:taxon-name><comment> Doleschall, 1859: 50, pl. 8, fig. 8 (Description of ♀), [Holotype ♀ (SB 94) from INDONESIA: Maluku Prov.: Ambon Isl.; C. L. Doleschall leg. 1855–1858; NHMW 12∙389, examined]; <xref ref-type="bibr" rid="B49">Thorell 1878</xref>: 302 (sub <italic><tp:taxon-name>Tegenaria</tp:taxon-name></italic> [?]); <xref ref-type="bibr" rid="B50">Thorell 1881</xref>: 694 (sub <italic><tp:taxon-name>Tegenaria</tp:taxon-name></italic> [?]).</comment></tp:nomenclature-citation><tp:nomenclature-citation><tp:taxon-name>Mezentia angustata</tp:taxon-name><comment> Thorell, 1881: 204 (Description of ♀), [Holotype ♀ (SB 460) from INDONESIA: Maluku Utara Prov.: Ternate Isl. next to Halmahera; Prof. O. Beccari leg. 1872–1877; MCSN, examined]; <xref ref-type="bibr" rid="B40">Simon 1885</xref>: 451.</comment></tp:nomenclature-citation><tp:nomenclature-citation><tp:taxon-name>Mezentia ochracea</tp:taxon-name><comment> - <xref ref-type="bibr" rid="B40">Simon 1885</xref>: 451 (Transfer from <italic><tp:taxon-name>Tegenaria</tp:taxon-name></italic>).</comment></tp:nomenclature-citation><tp:nomenclature-citation><tp:taxon-name>Fecenia ochracea</tp:taxon-name><comment> - <xref ref-type="bibr" rid="B41">Simon 1887</xref>: 194 (Formal transfer from <italic><tp:taxon-name>Mezentia</tp:taxon-name></italic>, preoccupied by Stål, 1878 in <tp:taxon-name>Orthoptera</tp:taxon-name>, replacement name <italic><tp:taxon-name>Fecenia</tp:taxon-name></italic>); <xref ref-type="bibr" rid="B42">Simon 1892</xref>: 226; <xref ref-type="bibr" rid="B43">Simon 1906</xref>: 287, fig. 1B (Illustration of ♀); <xref ref-type="bibr" rid="B20">Kulczyński 1908</xref>: 570; <xref ref-type="bibr" rid="B34">Reimoser 1936</xref>: 407; <xref ref-type="bibr" rid="B24">Lehtinen 1967</xref>: 234; <xref ref-type="bibr" rid="B25">Levi 1982</xref>: 133, figs 68–79, 90 (Illustration of ♂ and ♀♀); <xref ref-type="bibr" rid="B27">Murphy 1986</xref>: 65; <xref ref-type="bibr" rid="B7">Griswold 1993</xref>: 7; <xref ref-type="bibr" rid="B26">Murphy and Murphy 2000</xref>: plate 21, fig. 5 (Photo of ♀); <xref ref-type="bibr" rid="B45">Song et al. 2002</xref>: 373 (listed as fauna element of Singapore; doubtful!, to date no records from Singapore).</comment></tp:nomenclature-citation><tp:nomenclature-citation><tp:taxon-name>Fecenia angustata</tp:taxon-name><comment> - <xref ref-type="bibr" rid="B41">Simon 1887</xref>: 194 (Formal transfer from <italic><tp:taxon-name>Mezentia</tp:taxon-name></italic>); <xref ref-type="bibr" rid="B42">Simon 1892</xref>: 226; <xref ref-type="bibr" rid="B31">Pocock 1900</xref>: 212; <xref ref-type="bibr" rid="B20">Kulczyński 1908</xref>: 570; <xref ref-type="bibr" rid="B29">Petrunkevitch 1928</xref>: 90; <xref ref-type="bibr" rid="B34">Reimoser 1936</xref>: 407; <xref ref-type="bibr" rid="B3">Chrysanthus 1967</xref>: 102, figs 55–57, 60–64 (Description of ♂, illustration of ♂ and ♀♀); <xref ref-type="bibr" rid="B24">Lehtinen 1967</xref>: 234 (Synonymy).</comment></tp:nomenclature-citation><tp:nomenclature-citation><tp:taxon-name>Fecenia maforensis</tp:taxon-name><comment> Simon, 1906: 287, fig. 1A (Description of ♀), [Holotype ♀ (SB 464) from INDONESIA: Irian Jaya Barat Prov.: Numfor Isl., formerly Mafor; A. Raffray leg.; MNHN AR185, examined]; <xref ref-type="bibr" rid="B20">Kulczyński 1908</xref>: 570; <xref ref-type="bibr" rid="B48">Strand 1915</xref>: 191 (Description of ♀); <xref ref-type="bibr" rid="B34">Reimoser 1936</xref>: 407; <xref ref-type="bibr" rid="B3">Chrysanthus 1967</xref>: 104, fig. 65 (Illustration of ♀); <xref ref-type="bibr" rid="B24">Lehtinen 1967</xref>: 234 (Synonymy).</comment></tp:nomenclature-citation><tp:nomenclature-citation><tp:taxon-name>Fecenia montana</tp:taxon-name><comment> Kulczyński, 1910: 389, pl. 17, fig. 1 (Description of ♀), [Holotype ♀ (SB 461) from PAPUA NEW GUINEA: East New Britain Prov.: Baining Mountains; K. Rechinger leg. 1906; NHMW 12∙388, examined], <xref ref-type="bibr" rid="B34">Reimoser 1936</xref>: 407, <xref ref-type="bibr" rid="B24">Lehtinen 1967</xref>: 234 (Synonymy).</comment></tp:nomenclature-citation><tp:nomenclature-citation><tp:taxon-name>Fecenia oblonga</tp:taxon-name><comment> Rainbow, 1913: 7, fig. 5 (Description of ♀), [Holotype ♀ from SOLOMON ISLANDS: Western Prov., Shortland Island Group, Island of Howla; W. W. Froggatt leg. ca. 1900; AMS, lost (Milledge, AMS, pers. comm.), thus not examined]; <xref ref-type="bibr" rid="B34">Reimoser 1936</xref>: 407; <xref ref-type="bibr" rid="B24">Lehtinen 1967</xref>: 234 (Synonymy).</comment></tp:nomenclature-citation><tp:nomenclature-citation><tp:taxon-name>Fecenia cinerea</tp:taxon-name><comment> Hogg, 1914: 56 (Description of ♀), [Holotype ♀ (SB 404) from INDONESIA: Papua Prov.: Possibly near Mount Utakwa; A.F.R. Wollaston leg. 1912–1913 (Wollaston Expedition in Dutch New Guinea); NHM 1921·3·24·9, examined]; <xref ref-type="bibr" rid="B12">Hogg 1915</xref>: 437, fig. 23 (Illustration of ♀); <xref ref-type="bibr" rid="B34">Reimoser 1936</xref>: 407; <xref ref-type="bibr" rid="B24">Lehtinen 1967</xref>: 234 (Synonymy).</comment></tp:nomenclature-citation><tp:nomenclature-citation><tp:taxon-name>Fecenia buruana</tp:taxon-name><comment> Reimoser, 1936: 406, fig. 1 (Description of ♂ ♀), [Lectotype ♀ (SB 418), paralectotype ♂ (SB 417) by designation of <xref ref-type="bibr" rid="B25">Levi (1982</xref>: 134), both from<!--PageBreak--> INDONESIA: Maluku Prov.: Buru Isl., station 1; L.J. Toxopeus leg. 1921; ZMA, examined]; <xref ref-type="bibr" rid="B3">Chrysanthus 1967</xref>: 104, figs 66–67 (Illustration of ♂ and ♀); <xref ref-type="bibr" rid="B24">Lehtinen 1967</xref>: 234 (Synonymy).</comment></tp:nomenclature-citation></tp:nomenclature-citation-list></tp:nomenclature><tp:treatment-sec sec-type="Note on the holotype of Tegenaria ochracea"><title>Note on the holotype of <italic><tp:taxon-name>Tegenaria ochracea</tp:taxon-name></italic>.</title><p>The first description of <xref ref-type="bibr" rid="B6">Doleschall (1859)</xref> lacks any remarks concerning deposition of the type specimen. Generally, material recorded by naturalists of the “Natuurkundige Vereeniging in Nederlandsch Indie” has been deposited either in RMNH or in ZMA. <xref ref-type="bibr" rid="B24">Lehtinen (1967)</xref> stated that the type deposition was unknown (to him). <xref ref-type="bibr" rid="B25">Levi (1982)</xref> mentioned a personal communication from Van der Hammen, the curator of the arachnid collection in RMNH at that time, who stated that the type was lost. At present, the colleagues of the arachnid collection of RMNH still cannot find any type material of <italic><tp:taxon-name>Tegenaria ochracea</tp:taxon-name></italic> there (K. van Dorp and J. Miller, RMNH, pers. comm.). In the arachnid collection of ZMA there is also <!--PageBreak-->no type specimen of <italic><tp:taxon-name>Tegenaria ochracea</tp:taxon-name></italic> (B. Brugge, pers. comm.). During a stay at the natural history museum in Vienna in April 2009 I recognised a syntype specimen of <italic><tp:taxon-name>Psechrus argentatus</tp:taxon-name></italic> (Doleschall, 1857). Both <xref ref-type="bibr" rid="B24">Lehtinen (1967)</xref> and <xref ref-type="bibr" rid="B25">Levi (1982)</xref> believed that the syntypes of this species had been lost. However, for this latter species found on Ambon, too, and recorded and described by the same author just two years before, it is evident that at least a part of the original syntype series was once deposited in RMNH (<xref ref-type="bibr" rid="B10">Van Hasselt 1877</xref>). After consulting Jürgen Gruber and Verena Stagl (both NHMW) I learned that Doleschall sent only a part of his spider- and insect material collected on Ambon to the museum in Leiden; a large part of the material was sent to the museum in Vienna (<xref ref-type="bibr" rid="B46">Stagl 1999</xref>). In the spider collection of NHMW I found a <italic><tp:taxon-name>Fecenia</tp:taxon-name></italic> female (SB 94), which was labelled “<italic><tp:taxon-name>Fecenia</tp:taxon-name></italic> - Insel Ambon” (oldest label). According to Gruber (pers. comm.) the handwriting is that of E. Reimoser, the curator of NHMW from 1923–1940. It is well known that Reimoser often discarded old labels and substituted them with new ones (Gruber pers. comm.). It is most likely that in this case the same had happened. Assuming that the handwriting on the original label from Doleschall was unclear, it is likely that Reimoser discarded that label, determined the female as <italic><tp:taxon-name>Fecenia</tp:taxon-name></italic> and just added the locality on the new label. Anyway, it is evident that before 1950 nobody other than Doleschall sent spider material from the island Ambon to the natural history museum in Vienna (Gruber pers. comm.). Hence, the female SB 94 (see synonymy list above) can be considered the holotype of <italic><tp:taxon-name>Tegenaria ochracea</tp:taxon-name></italic>.</p></tp:treatment-sec><tp:treatment-sec sec-type="Additional material examined"><title>Additional material examined.</title><p>(4 ♂♂, 73 ♀♀, 4 s.a. ♂♂, 7 s.a. ♀♀, 2 p.s.a. ♀♀, 11 juvenile specimens)<bold>. PHILIPPINES:</bold> Luzon: Laguna Prov.: Los Baños; Baker leg.; 1 ♀ (SB 153), MCZ 82529. <bold>MALAYSIA:</bold> <bold>Borneo: Sabah Prov.:</bold> Kinabalu N.P., Poring Hot Springs, <named-content xmlns:xlink="http://www.w3.org/1999/xlink" content-type="dwc:verbatimCoordinates" xlink:type="simple">5°02'N, 116°42'E</named-content>, 600–700 m, primary forest; A. Floren leg. 03.III.1996 by canopy fogging “ridge”; 1 ♀ (SB 518), Deeleman Coll. in RMNH. <bold>INDONESIA:</bold> <bold>Sumatra: Nanggroe Aceh Darussalam Prov.:</bold> Ketambe, Gunung Leuser N.P., <named-content xmlns:xlink="http://www.w3.org/1999/xlink" content-type="dwc:verbatimCoordinates" xlink:type="simple">3°51'N, 97°37'E</named-content>, ca. 1300 m, primary forest, from leaves; S. Djojosudharmo leg. 03.V.1986; 1 ♀ (SB 127), Deeleman Coll. in RMNH. <bold>Halmahera: Maluku Utara Prov.:</bold> Jailolo Distr., Kampung Pasir Putih, <named-content xmlns:xlink="http://www.w3.org/1999/xlink" content-type="dwc:verbatimCoordinates" xlink:type="simple">0°53'N, 127°41'E</named-content>; A.C. Messer, P.M. Taylor leg. 1981; 1 ♂ (SB 187), USNM. <bold>Maluku Utara Prov.:</bold> Ternate Isl.; A. Raffray leg.; 1 s.a. ♂ (SB 465), MNHN. <bold>Maluku Prov.:</bold> Buru Isl., station 1; L. J. Toxopeus leg. 1921; 1 ♀ (SB 419), ZMA. Ceram Isl.; 6 ♀♀ (SB 470–473, 475–476), 1 s.a. ♂ (SB 467), 1 s.a. ♀ (SB 469), 1 juv. (SB 468), MNHN AR193. Ambon Isl.; 1 ♀ (SB 474), MNHN AR193. Aru Isls; 1 s.a. ♀ (SB 80), Roewer Coll. 1819 in SMF. <bold>Irian Jaya Barat Prov.:</bold> Manokwari, Dorey; A. Raffray leg.; 1 ♀ (SB 466), MNHN. <bold>Papua Prov.:</bold> Sentani; leg. IV. 1903; 1 ♀ (SB 661), MIZ. Mindiptana; B. Monulf leg. 1958-1965; 3 ♀♀ (SB 96-98) Coll.-No. 8474, 1 ♂ (SB 95), 1 ♀ (SB 442) Coll.-No. 8476, all RMNH. Merauke; B. Monulf leg. 1956-1957; 16 ♀♀ (SB 426-441) Coll.-No. 8475, 8 ♀♀ (SB 443-447, 450, 452-453), 1 s.a. ♂ (SB 444) Coll.-No. 8477, 4 ♀♀ (SB 99-102) Coll.-No. 8478, all RMNH. <bold>Java: Jawa Barat Prov.:</bold> Gunung Gedeh N.P., Cibodas Nature Reserve, <named-content xmlns:xlink="http://www.w3.org/1999/xlink" content-type="dwc:verbatimCoordinates" xlink:type="simple">6°44'S, 107°00'E</named-content>, 1450 m; S. Djojosudharmo leg. 06.XII.1986; 1 ♂ (SB 120), Deeleman Coll. in RMNH. <bold>PAPUA NEW GUINEA:</bold> <bold>West Sepik Prov.:</bold> Aitape, Seleo; 1 ♀ (SB 662), MIZ. <bold>Morobe Prov.:</bold> Wau, <named-content xmlns:xlink="http://www.w3.org/1999/xlink" content-type="dwc:verbatimCoordinates" xlink:type="simple">7°20'S, 146°43'E</named-content>; M. Robinson leg. 10–15.IV.1977, 5 ♀♀<!--PageBreak--><!--PageBreak--> (SB 163–166, 484), 2 juvs (SB 482–483); H. Levi, Y. Lubin, M. Robinson leg. 07.–12.III.1979, MCZ 82521, 5 ♀♀ (SB 156–157, 162, 479–480), 1 s.a. ♀ (SB158), MCZ 82533, J.E. Carico leg. 22.–29.VI.1982, 2 ♀♀ (SB 154–155), 1 p.s.a. ♀ (SB 478), 1 juv. (SB 477), MCZ 82531. Wau; <named-content xmlns:xlink="http://www.w3.org/1999/xlink" content-type="dwc:verbatimCoordinates" xlink:type="simple">7°20'S, 146°43'E</named-content>; J.E. Carico leg. 05.–06.VII.1982; 1 ♂ (SB 180), USNM. Wau, Ecology Center; E.I. Schlinger leg. 17.II.1978; ♀ (SB 947), CAS 9032225. <bold>East New Britain Prov.:</bold> “Putie Bucht”, South coast; Dr G. Ducker leg. 05.-19.II.1909, Hamburg Südsee Exp., No. 300; 1 s.a. ♀ (SB 896), ZMH. Jacquinot Bay, ca. <named-content xmlns:xlink="http://www.w3.org/1999/xlink" content-type="dwc:verbatimCoordinates" xlink:type="simple">5°34'S, 151°26'E</named-content>; Dr G. Duncker leg. 19.-20.XII.1908, Hamburg Südsee Exp., No. 261; 2 ♀♀ (SB 892-893), ZMH. Keravat, <named-content xmlns:xlink="http://www.w3.org/1999/xlink" content-type="dwc:verbatimCoordinates" xlink:type="simple">4°21'S, 152°07'E</named-content>, 300 m, lowland tropical rain forest; I. Agnarsson leg. 03.–07.IV.2009; 1 s.a. ♀ (SB 540), 1 juv. (SB 541), SMF. Keravat, Laes; Y.D. Lubin leg. 01.VII.1980; 1 ♀ (SB 167), MCZ 82525. Kokopo, Ralum, ca. <named-content xmlns:xlink="http://www.w3.org/1999/xlink" content-type="dwc:verbatimCoordinates" xlink:type="simple">4°20'S, 152°15'E</named-content>, ca. 50 m; F. Dahl leg. 12.X.1896; 1 ♀ (SB 801), 1 s.a. ♀ (SB 794), 4 juvs (SB 795–800), ZMB 15472, 19244–19248. “Dörper Spitze, S.O. Bucht”: Dr G. Duncker leg. 14.V.1909, Hamburg Südsee Exp., No. 534; 2 ♀♀ (SB 894-895), ZMH. <bold>New Ireland Prov.:</bold> New Ireland, Lemkamin; Nocna Dan Exp. 1961-1962; 1 ♀ (SB 887), ZMUC 5728. Feni Isls, Ambitle Isl. (Anir); E. Wolf leg. 04.V.1909; 1 ♀ (SB 86), SMF 2769/1. <bold>Papua New Guinea [no other locality data]:</bold> L. Biro leg.; 1 ♀ (SB 668), 1 p.s.a. ♀ (SB 669), 2 juvs (SB 670-671), MIZ 46/51U. <bold>SOLOMON ISLANDS:</bold> New Georgia Group; J.F. P. leg. 1965; 1 s.a. ♀ (SB 392), NHM. Auki; W.M. Mann leg. 1916; 3 ♀♀ (SB 159–161), MCZ 82524.</p></tp:treatment-sec><tp:treatment-sec sec-type="Diagnosis"><title>Diagnosis.</title><p>Distinguished from other <italic><tp:taxon-name>Fecenia</tp:taxon-name></italic> species by the epigyne with diverging anterior margins of lateral lobes (AML) (<xref ref-type="fig" rid="F1">Fig. 1</xref>). Males differ from all other <italic><tp:taxon-name>Fecenia</tp:taxon-name></italic> species by RTA at least as long as width of palpal tibia, MA large and massive, at least as long as width of tegulum (T) (<xref ref-type="fig" rid="F2">Fig. 8</xref>).</p></tp:treatment-sec><tp:treatment-sec sec-type="Description"><title>Description.</title><p>MALE:Body and eye measurements. Carapace length 4.2–4.7, carapace width 2.8–3.4, anterior width of carapace 1.7–2.1, opisthosoma length 4.8–7.1, opisthosoma width 2.0–3.3. Eyes: AME 0.28–0.33, ALE 0.20–0.23, PME 0.20–0.23, PLE 0.20–0.22, AME–AME 0.17–0.28, AME–ALE 0.06–0.13, PME–PME 0.22–0.28, PME–PLE 0.28–0.42, AME–PME 0.14–0.17, ALE–PLE 0.11–0.17, clypeus height at AME 0.28–0.42, at ALE 0.21–0.34. Measurements of palp and legs. Palp 5.2–6.1 [2.0–2.4, 0.8–1.1, 0.7–0.8, 1.3–1.8], I 46.6–55.9 [12.6–15.6, 1.9–2.2, 12.3–15.5, 13.4–16.9, 5.2–5.7], II 21.7–26.8 [5.8–6.7, 1.5–1.8, 6.0–7.6, 6.0–7.0, 2.4–3.0], III 12.1–14.2 [3.4–4.1, 1.1–1.4, 3.0–3.6, 3.1, 1.4–1.7], IV 20.6–24.0 [5.4–6.8, 1.4, 5.4–6.5, 6.2–6.5, 2.2–2.6]. Leg formula: 1243. Copulatory organ: Ventral patellar apophysis (VPA) arising in basal third of palpal patella (<xref ref-type="fig" rid="F3">Figs 11</xref>–<xref ref-type="fig" rid="F4">18</xref>), retrolateral patellar apophysis (RPA) mostly inconspicuous (<xref ref-type="fig" rid="F2">Figs 9</xref>, <xref ref-type="fig" rid="F4">17</xref>). RTA distally not or just slightly broader than basally (<xref ref-type="fig" rid="F2">Fig. 10</xref>). MA ventrally in basal third with distinct bulge (<xref ref-type="fig" rid="F2">Figs 8–9</xref>, <xref ref-type="fig" rid="F20">96</xref>). Distal part of MA bent prolaterally. General direction of MA 1:00 or 1:30-o'clock. Embolus (E) arising in ca. 9-o'clock-position on T, at most as long as width of T (<xref ref-type="fig" rid="F2">Figs 7–10</xref>, <xref ref-type="fig" rid="F20">96</xref>). T with corner-like lobe ventrally in prolateral half, T slightly longer than broad. MP with differing lengths (<xref ref-type="fig" rid="F2">Figs 7–10</xref>, <xref ref-type="fig" rid="F20">96</xref>). Conductor (C) small, arising centrally in upper third of T.</p><p><!--PageBreak--><!--PageBreak-->FEMALE(Measurements of holotype (SB 94) first, those of other specimens given as ranges in parentheses; Holotype misses both legs I as well as all limbs of legs IV from tibia on): Body and eye measurements. Carapace length 6.4 (3.2–6.9), carapace width 4.2 (2.2–4.3), anterior width of carapace 3.0 (1.7–3.1), opisthosoma length 9.1 (4.5–9.3), opisthosoma width 4.8 (2.2–5.2). Eyes: AME 0.33 (0.20–0.33), ALE 0.23 (0.15–0.23), PME 0.23 (0.15–0.23), PLE 0.25 (0.15–0.25), AME–AME 0.29 (0.22–0.29), AME–ALE 0.17 (0.09–0.17), PME–PME 0.36 (0.24–0.36), PME–PLE 0.48 (0.33–0.48), AME–PME 0.30 (0.15–0.30), ALE–PLE 0.24 (0.14–0.24), clypeus height at AME 0.44 (0.27–0.44), at ALE 0.42 (0.20–0.42). Measurements of palp and legs. Palp 6.3 (3.5–6.7) [2.2 (1.3–2.4), 1.1 (0.5–1.1), 1.2 (0.7–1.3), 1.8 (1.0–2.0)], I 17.2–40.7 [4.6–10.8, 1.3–2.9, 4.7.7–11.3, 4.5–11.4, 2.1–4.3], II 23.5 (10.8–24.5) [6.4 (3.0–6.6), 2.2 (1.1–2.2), 6.4 (2.9–6.8), 5.9 (2.50–6.2), 2.6 (1.3–2.7)], III 13.6 (6.6–14.6) [4.0 (1.9–4.3), 1.6 (0.8–1.7), 3.3 (1.5–3.5), 3.2 (1.5–3.4), 1.5 (0.9–1.7)], IV 10.0–21.4 [5.7 (2.7–5.8), 2.0 (1.0–2.1), 2.6–5.8, 2.5–5.3, 1.2–2.4]. Leg formula: 1243. Palpal claw with 10 (8–11) teeth. Spination (holotype from Ambon [except for leg I as well as tibia and metatarsus of leg IV, which are lost in holotype: spination of SB 474 from Ambon is listed instead]). Palp: 110, 000, 0000, 0000; legs: femur I 533(423), II 313, III 213, IV 111; patella I–IV 000; tibia I 3008, II 3006, III 0025, IV 2024; metatarsus I 2025, II 2025, III 1025, IV 1026. Copulatory organ: Anterior part of median septum (AS) of epigyne broad-“nose-like”, slightly broader than its posterior part (PS). Lateral lobes massive (<xref ref-type="fig" rid="F1">Fig. 1</xref>, <xref ref-type="fig" rid="F21">102</xref>). Epigynal muscle sigillae (EM) mostly integrated in epigynal field (EF). Slit sense organs (SO) mostly outside EF. Vulva with relatively short and narrow transparent section of internal duct system (TSI). Strongly sclerotised section (SSI) compact, duct with two curves (<xref ref-type="fig" rid="F1">Figs 2–3</xref>), apex of first one directed posterio-medially, of second anterio-laterally. Primordial copulatory organs: Pre-epigyne: Already strongly resembling the adult epigyne (<xref ref-type="fig" rid="F5">Figs 20–21</xref>, <xref ref-type="fig" rid="F21">104</xref>). All major structures present in adult epigyne are recognizable in the pre-epigyne, too (of course much smaller). Epigynal field not or only poorly developed, EM far outside epigynal field (<xref ref-type="fig" rid="F5">Fig. 21</xref>). Pre-pre-epigyne (antepenultimate instar): AML far shorter than in pre-epigyne and transversal ridge/edge of median septum (TR) hardly recognisable (<xref ref-type="fig" rid="F5">Fig. 22</xref>, fine dotted line). Pre-vulva: Pre-receptacula bulbous/spherical and relatively close to each other. Distance between centres of pre-receptacula less than 3 times of diameter of one pre-receptaculum (<xref ref-type="fig" rid="F5">Figs 23–24</xref>). Colouration: Male and female: As described for <italic><tp:taxon-name>Fecenia</tp:taxon-name></italic> in general, but white to beige patch in front of spinnerets may be rather unclear (<xref ref-type="fig" rid="F22">Fig. 118</xref>), smaller or even absent. In one (SB 98, from Mindiptana, Eastern Papua Province, Indonesia) out of 103 specimens the light patches ventrally on opisthosoma are absent. Variation of copulatory organs: Among male specimens examined, cymbium differing at most slightly in length (<xref ref-type="fig" rid="F3">Figs 11–18</xref>). In some specimens MA may be more massive (<xref ref-type="fig" rid="F2">Fig. 10</xref>) or T slightly broader (<xref ref-type="fig" rid="F2">Figs 9–10</xref>) than in others. Shape of prolatero-ventral lobe variable (<xref ref-type="fig" rid="F2">Figs 7–10</xref>, <xref ref-type="fig" rid="F20">96</xref>). One specimen differing slightly more from the paralectotype of <italic><tp:taxon-name>Fecenia buruana</tp:taxon-name></italic> (<xref ref-type="fig" rid="F2">Figs 8</xref>, <xref ref-type="fig" rid="F3">12</xref>, <xref ref-type="fig" rid="F4">16</xref>) from Buru island (which is the closest male record to the type locality, Ambon) than the others. This is SB 95 from Mindiptana, Easter<!--PageBreak--><!--PageBreak-->n Papua Province of Indonesia: MA directed to 2:30-o'clock position (<xref ref-type="fig" rid="F2">Fig. 9</xref>), embolus (E) slightly longer than in the other males examined, RTA broadest distally (<xref ref-type="fig" rid="F2">Fig. 9</xref>). Additionally, T protruding a bit more out of cymbium (<xref ref-type="fig" rid="F3">Fig. 13</xref>) than in the other specimens. In females intraspecific variation is higher. The shape of AS (<xref ref-type="fig" rid="F1">Figs 1</xref>, <xref ref-type="fig" rid="F5">19</xref>, <xref ref-type="fig" rid="F7">27</xref><xref ref-type="fig" rid="F8">–33</xref>, <xref ref-type="fig" rid="F21">102</xref>) as well as the course of AML are highly variable. Number of SO varying among specimens without geographical dependence. Vulvae of the specimens examined show less variation than epigynes. The initial part of SSI may be slightly more prominent (<xref ref-type="fig" rid="F9">Fig. 38</xref>). Further on, the position of SSI seems slightly shifted in some specimens (<xref ref-type="fig" rid="F5">Figs 25</xref>, <xref ref-type="fig" rid="F9">34</xref>). Pre-epigynes also differing in shape of AS and in course of AML (<xref ref-type="fig" rid="F5">Figs 20–21</xref>). Based on almost 80 females examined, all the variation described so far is neither geographically fixed, nor are there distinct forms of variants which recur here and there. In some cases females from exactly the same recording site show clear differences. And on the other hand females which are recorded in different localities, partly hundreds of km away from each other, look strikingly similar. Anyway, the following ‘form of females' has to be discussed separately (see remark below).</p></tp:treatment-sec><tp:treatment-sec sec-type="Remarks"><title>Remarks.</title><p>The vulvae of the holotype of <italic><tp:taxon-name>Fecenia cinerea</tp:taxon-name></italic> (SB 404) (<xref ref-type="fig" rid="F9">Fig. 40</xref>) and the specimens recorded from Mindiptana, Eastern Papua Province of Indonesia (SB 96–98, 442) (SB 98 illustrated in <xref ref-type="fig" rid="F10">Fig. 44</xref>) differ from all other females examined. The duct of SSI is somewhat longer, especially the second curve (<xref ref-type="fig" rid="F9">Figs 40</xref>, 44). Consequently, the course of the internal duct system of these specimens (<xref ref-type="fig" rid="F9">Figs 41</xref>, <xref ref-type="fig" rid="F10">45</xref>) differs from the remaining <italic><tp:taxon-name>Fecenia ochracea</tp:taxon-name></italic> females (<xref ref-type="fig" rid="F1">Figs 3</xref>, <xref ref-type="fig" rid="F9">35, 37, 39</xref>, <xref ref-type="fig" rid="F10">43, 47</xref>). However, the vulvae of the holotype of <italic><tp:taxon-name>Fecenia cinerea</tp:taxon-name></italic> (SB 404) and female SB 98 do not correspond completely. In SB 404 the second curve of SSI protrudes more strongly in a lateral direction. In one specimen (SB 97, not illustrated) from Mindiptana the second curve of SSI is a bit shorter than in the others from this locality. The epigynes of SB 96-98, 404 and 442 differ in shape (SB 404: <xref ref-type="fig" rid="F6">Fig. 28</xref>; SB 98: <xref ref-type="fig" rid="F8">Fig. 32</xref>; others not illustrated). According to the differences in the shape of the vulvae (see above) it may be justified to revalidate <italic><tp:taxon-name>Fecenia cinerea</tp:taxon-name></italic> Hogg, 1914. However, the difference is little (second curve of SSI slightly longer than in <italic><tp:taxon-name>Fecenia ochracea</tp:taxon-name></italic>) and thus does not provide evidence for a clear species delimitation; especially considering that in one specimen from Mindiptana the second curve is again slightly shorter. In addition, if the females from Mindiptana should be regarded as <italic><tp:taxon-name>Fecenia cinerea</tp:taxon-name></italic>, then the male (SB 95, <xref ref-type="fig" rid="F2">Figs 9</xref>, <xref ref-type="fig" rid="F3">13</xref>, <xref ref-type="fig" rid="F4">17</xref>), which was recorded from exactly the same locality, should be placed here, too. However, as discussed above, the palp structures of this male only slightly differ from the ones of other <italic><tp:taxon-name>Fecenia ochracea</tp:taxon-name></italic> males (though these differences are worth mentioning as intraspecific variation). Moreover, no males have been recorded from the type locality of <italic><tp:taxon-name>Fecenia cinerea</tp:taxon-name></italic> so far. Consequently, I refrain from changing the taxonomic status of <italic><tp:taxon-name>Fecenia cinerea</tp:taxon-name></italic>. More material from the type locality of <italic><tp:taxon-name>Fecenia cinerea</tp:taxon-name></italic>, especially males may enlighten this “problematic case”.</p></tp:treatment-sec><tp:treatment-sec sec-type="Disribution"><title>Disribution.</title><p>Philippines, Malaysia [Borneo], Indonesia [Sumatra, Borneo, Moluccas, West Papua, Java], Papua New Guinea, Solomon Islands, Australia [Northern Queensland].</p><fig id="F1" position="float" orientation="portrait"><label>Figures 1–6.</label><caption><p><italic><tp:taxon-name>Fecenia ochracea</tp:taxon-name></italic>, ♀ holotype (SB 94) from Ambon, Indonesia <bold>1</bold> Epigyne, ventral view <bold>2</bold> Vulva, dorsal view <bold>3</bold> Schematic course of internal duct system, dorsal view <bold>4</bold> Sternum, ventral view <bold>5</bold> Labium and gnathocoxae, ventral view. <bold>6</bold> Right chelicere, ventral view.</p></caption><graphic xmlns:xlink="http://www.w3.org/1999/xlink" xlink:href="ZooKeys-153-001-g001.jpg" position="float" orientation="portrait" xlink:type="simple"/></fig><fig id="F2" position="float" orientation="portrait"><label>Figures 7–10.</label><caption><p><italic><tp:taxon-name>Fecenia ochracea</tp:taxon-name></italic>, left ♂ palp, ventral view <bold>7</bold> SB 120 from Java, Indonesia <bold>8</bold> Paralectotype of <italic><tp:taxon-name>Fecenia buruana</tp:taxon-name></italic> (SB 417) from Buru, Indonesia <bold>9</bold> SB 95 from Mindiptana, Indonesia <bold>10</bold> SB 180 from Wau, Papua New Guinea. Remark on <xref ref-type="fig" rid="F8">Fig. 8</xref> Embolus slipped behind conductor. C = Conductor; CA = Cymbium alveolus; E = Embolus; MA = Median apophysis; MP = Membranous process of tegulum; RPA = Retrolateral patellar apophysis; RTA = Retrolateral tibial apophysis; T = Tegulum; VPA = Ventral patellar apophysis.</p></caption><graphic xmlns:xlink="http://www.w3.org/1999/xlink" xlink:href="ZooKeys-153-001-g002.jpg" position="float" orientation="portrait" xlink:type="simple"/></fig><fig id="F3" position="float" orientation="portrait"><label>Figures 11–14.</label><caption><p><italic><tp:taxon-name>Fecenia ochracea</tp:taxon-name></italic>, left ♂ palp, prolateral view <bold>11</bold> SB 120 from Java, Indonesia <bold>12</bold> Paralectotype of <italic><tp:taxon-name>Fecenia buruana</tp:taxon-name></italic> (SB 417) from Buru, Indonesia <bold>13</bold> SB 95 from Mindiptana, Indonesia <bold>14</bold> SB 180 from Wau, Papua New Guinea.</p></caption><graphic xmlns:xlink="http://www.w3.org/1999/xlink" xlink:href="ZooKeys-153-001-g003.jpg" position="float" orientation="portrait" xlink:type="simple"/></fig><fig id="F4" position="float" orientation="portrait"><label>Figures 15–18.</label><caption><p><italic><tp:taxon-name>Fecenia ochracea</tp:taxon-name></italic>, left ♂ palp, retrolateral view <bold>15</bold> SB 120 from Java, Indonesia <bold>16</bold> Paralectotype of <italic><tp:taxon-name>Fecenia buruana</tp:taxon-name></italic> (SB 417) from Buru, Indonesia. <bold>17</bold> SB 95 from Mindiptana, Indonesia <bold>18</bold> SB 180 from Wau, Papua New Guinea.</p></caption><graphic xmlns:xlink="http://www.w3.org/1999/xlink" xlink:href="ZooKeys-153-001-g004.jpg" position="float" orientation="portrait" xlink:type="simple"/></fig><fig id="F5" position="float" orientation="portrait"><label>Figures 19–26.</label><caption><p><italic><tp:taxon-name>Fecenia ochracea</tp:taxon-name></italic>, ♀ copulatory organ/primordial copulatory organ <bold>19, 25–26</bold> Holotype ♀ of <italic><tp:taxon-name>Fecenia montana</tp:taxon-name></italic> (SB 461) from East New Britain <bold>20, 23</bold> s.a. ♀ SB 540 from East New Britain <bold>21, 24</bold> s.a. ♀ SB 158 from Wau, Papua New Guinea <bold>22</bold> p.s.a. ♀ SB 669 from New Guinea <bold>19</bold> Epigyne, ventral view <bold>20–21</bold> Pre-epigyne, ventral view <bold>22</bold> Pre-pre-epigyne, ventral view <bold>23–24</bold> Pre-vulva, dorsal view <bold>25</bold> Vulva, dorsal view <bold>26</bold> Course of internal duct system.</p></caption><graphic xmlns:xlink="http://www.w3.org/1999/xlink" xlink:href="ZooKeys-153-001-g005.jpg" position="float" orientation="portrait" xlink:type="simple"/></fig></tp:treatment-sec><tp:treatment-sec><!--Section generated to contain objects referenced in tp:taxon-treatment.--><fig id="F8" position="float" orientation="portrait"><label>Figures 31–33.</label><caption><p><italic><tp:taxon-name>Fecenia ochracea</tp:taxon-name></italic>, ♀ epigyne, ventral view <bold>31</bold> SB 430 from Southeastern Papua Prov., Indonesia <bold>32</bold> SB 98 from Mindiptana, Southeastern Papua Prov., Indonesia <bold>33</bold> SB 127 from Northern Sumatra, Indonesia.</p></caption><graphic xmlns:xlink="http://www.w3.org/1999/xlink" xlink:href="ZooKeys-153-001-g008.jpg" position="float" orientation="portrait" xlink:type="simple"/></fig><fig id="F6" position="float" orientation="portrait"><label>Figures 27–28.</label><caption><p><italic><tp:taxon-name>Fecenia ochracea</tp:taxon-name></italic>, ♀ epigyne, ventral view <bold>27</bold> Holotype of <italic><tp:taxon-name>Fecenia maforensis</tp:taxon-name></italic> (SB 464) from Northwestern Irian Jaya, Indonesia <bold>28</bold> Holotype of <italic><tp:taxon-name>Fecenia cinerea</tp:taxon-name></italic> (SB 404) from Southern Papua Prov., Indonesia.</p></caption><graphic xmlns:xlink="http://www.w3.org/1999/xlink" xlink:href="ZooKeys-153-001-g006.jpg" position="float" orientation="portrait" xlink:type="simple"/></fig><fig id="F7" position="float" orientation="portrait"><label>Figures 29-30. </label><caption><p><italic><tp:taxon-name>Fecenia</tp:taxon-name></italic> ochracea, ♀ epigyne, ventral view <bold>29</bold> Holotype of <italic><tp:taxon-name>Fecenia angustata</tp:taxon-name></italic> (SB 460) from Ternate, Indonesia <bold>30</bold> Lectotype of <italic><tp:taxon-name>Fecenia buruana</tp:taxon-name></italic> (SB 418) from Buru, Indonesia.</p></caption><graphic xmlns:xlink="http://www.w3.org/1999/xlink" xlink:href="ZooKeys-153-001-g007.jpg" position="float" orientation="portrait" xlink:type="simple"/></fig><fig id="F9" position="float" orientation="portrait"><label>Figures 34–41.</label><caption><p><italic><tp:taxon-name>Fecenia ochracea</tp:taxon-name></italic>, ♀ vulva, dorsal view <bold>(34, 36, 38, 40)</bold> with course of internal duct system <bold>(35, 37, 39, 41). 34–35</bold> Holotype of <italic><tp:taxon-name>Fecenia angustata</tp:taxon-name></italic> (SB 460) from Ternate, Indonesia. <bold>36–37</bold> Lectotype of <italic><tp:taxon-name>Fecenia buruana</tp:taxon-name></italic> (SB 418) from Buru, Indonesia. <bold>38–39</bold> Holotype of <italic><tp:taxon-name>Fecenia maforensis</tp:taxon-name></italic> (SB 464) from Northwestern Irian Jaya, Indonesia. <bold>40–41</bold> Holotype of <italic><tp:taxon-name>Fecenia cinerea</tp:taxon-name></italic> (SB 404) from Southern Papua Prov., Indonesia.</p></caption><graphic xmlns:xlink="http://www.w3.org/1999/xlink" xlink:href="ZooKeys-153-001-g009.jpg" position="float" orientation="portrait" xlink:type="simple"/></fig><fig id="F10" position="float" orientation="portrait"><label>Figures 42–47.</label><caption><p><italic><tp:taxon-name>Fecenia ochracea</tp:taxon-name></italic>, ♀ vulva, dorsal view <bold>(42, 44, 46)</bold> with course of internal duct system <bold>(43, 45, 47). 42–43</bold> SB 430 from Southeastern Papua Prov., Indonesia. <bold>44–45</bold> SB 98 from Mindiptana, Southeastern Papua Prov., Indonesia. <bold>46–47</bold> SB 127 from Northern Sumatra, Indonesia.</p></caption><graphic xmlns:xlink="http://www.w3.org/1999/xlink" xlink:href="ZooKeys-153-001-g010.jpg" position="float" orientation="portrait" xlink:type="simple"/></fig><fig id="F20" position="float" orientation="portrait"><label>Figures 95–101.</label><caption><p><italic><tp:taxon-name>Fecenia</tp:taxon-name></italic> spp., male palp <bold>95, 101</bold> <italic><tp:taxon-name>Fecenia macilenta</tp:taxon-name></italic> <bold>96</bold> <italic><tp:taxon-name>Fecenia ochracea</tp:taxon-name></italic> <bold>97, 100</bold> <italic><tp:taxon-name>Fecenia cylindrata</tp:taxon-name></italic> <bold>98–99</bold> <italic><tp:taxon-name>Fecenia protensa</tp:taxon-name></italic> <bold>95, 101</bold> SB 389 from Selangor Prov., Malaysia <bold>96</bold> SB 187 from Halmahera, Indonesia <bold>97</bold> SB 510 from Champasak Prov., Laos <bold>100</bold> SB 204 from Chaiyaphoom Prov., Thailand <bold>98–99</bold> SB 512 from Koh Chang, Thailand <bold>95–98</bold> ventral view <bold>99–101</bold> retrolateral view.</p></caption><graphic xmlns:xlink="http://www.w3.org/1999/xlink" xlink:href="ZooKeys-153-001-g020.jpg" position="float" orientation="portrait" xlink:type="simple"/></fig><fig id="F21" position="float" orientation="portrait"><label>Figures 102–115.</label><caption><p><italic><tp:taxon-name>Fecenia</tp:taxon-name></italic> spp., female copulatory organs/primordial copulatory organs <bold>102–104</bold> <italic><tp:taxon-name>Fecenia ochracea</tp:taxon-name></italic> <bold>105–107</bold> <italic><tp:taxon-name>Fecenia cylindrata</tp:taxon-name></italic> <bold>108–110</bold> <italic><tp:taxon-name>Fecenia protensa</tp:taxon-name></italic> <bold>111–113</bold> <italic><tp:taxon-name>Fecenia travancoria</tp:taxon-name></italic> <bold>114–115</bold> <italic><tp:taxon-name>Fecenia macilenta</tp:taxon-name></italic> <bold>102–103</bold> ♀ SB 668 from New Guinea <bold>104</bold> s.a. ♀ SB 540 from New Britain, Papua New Guinea <bold>105–106</bold> ♀ from Loei Prov., Thailand <bold>107</bold> s.a. ♀ from Palon, Bago Prov., Myanmar <bold>108–109</bold> ♀ SB 215 from Songkhla Prov., Thailand <bold>110</bold> s.a. ♀ holotype of <italic><tp:taxon-name>Fecenia protensa</tp:taxon-name></italic> (SB 620) from Nicobar Islands. <bold>111</bold> ♀ holotype of <italic><tp:taxon-name>Fecenia travancoria</tp:taxon-name></italic> (SB 403) from Kerala Prov., India <bold>112–113</bold> ♀ SB 982 from Sri Lanka (remark on 113: photo of exuviae of subadult instar of same specimen as in 112) <bold>114–115</bold> ♀ SB 124 from Sumatera Barat Prov., Indonesia <bold>102, 105, 108, 111, 114</bold> ♀ epigyne, ventral view <bold>103, 106, 109, 112, 115</bold> ♀ vulva, dorsal view <bold>104, 107, 110, 113</bold> pre-epigyne of s.a. ♀.</p></caption><graphic xmlns:xlink="http://www.w3.org/1999/xlink" xlink:href="ZooKeys-153-001-g021.jpg" position="float" orientation="portrait" xlink:type="simple"/></fig><fig id="F22" position="float" orientation="portrait"><label>Figures 116–120.</label><caption><p><italic><tp:taxon-name>Fecenia</tp:taxon-name></italic> spp., habitus, web <bold>116–117, 120</bold> <italic><tp:taxon-name>Fecenia cylindrata</tp:taxon-name></italic>, ♀ SB 486 (<bold>116</bold>), ♂ SB 509 (<bold>117</bold>) from Champasak Prov., Laos, web (<bold>120</bold>) from Xishuangbanna, China <bold>118</bold> <italic><tp:taxon-name>Fecenia ochracea</tp:taxon-name></italic>, ♀ SB 161 from Auki, Solomon Islands <bold>119</bold> <italic><tp:taxon-name>Fecenia protensa</tp:taxon-name></italic>, ♀ SB 256 from Bali, Indonesia <bold>116, 118</bold> Habitus, ventral view <bold>117</bold> Habitus, dorso-lateral view <bold>119</bold> Habitus, dorsal view <bold>116–117, 119</bold> Photos by Peter Jäger <bold>120</bold> Photo by Jeremy Miller.</p></caption><graphic xmlns:xlink="http://www.w3.org/1999/xlink" xlink:href="ZooKeys-153-001-g022.jpg" position="float" orientation="portrait" xlink:type="simple"/></fig></tp:treatment-sec><ref-list><ref id="B49"><mixed-citation xmlns:xlink="http://www.w3.org/1999/xlink" xlink:type="simple"><person-group><name name-style="western"><surname>Thorell</surname><given-names>T</given-names></name></person-group> (<year>1878</year>)<article-title> Studi sui ragni Malesi e Papuani. II. Ragni di Amboina raccolti dal Prof. O. Beccari.</article-title><source>Annali del Museo Civico di Storia Naturale Giacomo Doria, Genova </source><volume>13</volume>: <fpage>1</fpage>-<lpage>317</lpage>.</mixed-citation></ref><ref id="B50"><mixed-citation xmlns:xlink="http://www.w3.org/1999/xlink" xlink:type="simple"><person-group><name name-style="western"><surname>Thorell</surname><given-names>T</given-names></name></person-group> (<year>1881</year>)<article-title> Studi sui Ragni Malesi e Papuani. III. Ragni dell‘Austro Malesia e del Capo York, conservati nel Museo civico di storia naturale di Genova.</article-title><source>Annali del Museo Civico di Storia Naturale di Genova </source><volume>17</volume>: <fpage>1</fpage>-<lpage>727</lpage>.</mixed-citation></ref><ref id="B40"><mixed-citation xmlns:xlink="http://www.w3.org/1999/xlink" xlink:type="simple"><person-group><name name-style="western"><surname>Simon</surname><given-names>E</given-names></name></person-group> (<year>1885</year>)<article-title> Matériaux pour servir à la faune arachnologique de l'Asie méridionale. III. Arachnides recueillis en 1884 dans la presqu'ile de Malacca par M. J. de Morgan.</article-title><source>Bulletin de la Societe zoologique de France </source><volume>10</volume>: <fpage>1</fpage>-<lpage>39</lpage>.</mixed-citation></ref><ref id="B41"><mixed-citation xmlns:xlink="http://www.w3.org/1999/xlink" xlink:type="simple"><person-group><name name-style="western"><surname>Simon</surname><given-names>E</given-names></name></person-group> (<year>1887</year>)<source> Observation sur divers arachnides: synonymies et descriptions. Annales de la Societe Entomologique de France (6)7(Bull.): 193–195.
</source></mixed-citation></ref><ref id="B42"><mixed-citation xmlns:xlink="http://www.w3.org/1999/xlink" xlink:type="simple"><person-group><name name-style="western"><surname>Simon</surname><given-names>E</given-names></name></person-group> (<year>1892</year>)<article-title> Histoire naturelle des araignées.</article-title><source>Librairie Encyclopédique de Roret, Paris, </source><volume>1</volume>: <fpage>1</fpage>-<lpage>256</lpage>.</mixed-citation></ref><ref id="B43"><mixed-citation xmlns:xlink="http://www.w3.org/1999/xlink" xlink:type="simple"><person-group><name name-style="western"><surname>Simon</surname><given-names>E</given-names></name></person-group> (<year>1906</year>)<article-title> Etude sur les araignées de la section des cribellates.</article-title><source>Extrait des Annales de la Societe Entomologique de Belgique </source><volume>50</volume>: <fpage>284</fpage>-<lpage>308</lpage>.</mixed-citation></ref><ref id="B20"><mixed-citation xmlns:xlink="http://www.w3.org/1999/xlink" xlink:type="simple"><person-group><name name-style="western"><surname>Kulczyński</surname><given-names>W</given-names></name></person-group> (<year>1908</year>)<article-title> Symbola ad faunam Aranearum Javae et Sumatrae cognoscendam. I. Mygalomorphae et Cribellatae.</article-title><source>Bulletin de l'academie des sciences de Cracovie </source><volume>6</volume> (<issue>1908</issue>): <fpage>527</fpage>-<lpage>581</lpage>.</mixed-citation></ref><ref id="B34"><mixed-citation xmlns:xlink="http://www.w3.org/1999/xlink" xlink:type="simple"><person-group><name name-style="western"><surname>Reimoser</surname><given-names>E</given-names></name></person-group> (<year>1936</year>)<source> Fauna Buruana. Arachnoidea. Treubia 7(Suppl.): 405–413.
</source></mixed-citation></ref><ref id="B24"><mixed-citation xmlns:xlink="http://www.w3.org/1999/xlink" xlink:type="simple"><person-group><name name-style="western"><surname>Lehtinen</surname><given-names>PT</given-names></name></person-group> (<year>1967</year>)<article-title> Classification of the Cribellate Spiders and some allied families, with notes on the evolution of the suborder Araneomorpha.</article-title><source>Annales Zoologici Fennici </source><volume>4</volume>: <fpage>199</fpage>-<lpage>468</lpage>.</mixed-citation></ref><ref id="B25"><mixed-citation xmlns:xlink="http://www.w3.org/1999/xlink" xlink:type="simple"><person-group><name name-style="western"><surname>Levi</surname><given-names>HW</given-names></name></person-group> (<year>1982</year>)<article-title> The spider genera <italic>Psechrus</italic> and <italic>Fecenia</italic> (Araneae: Psechridae).</article-title><source>Pacific Insects </source><volume>24</volume> (<issue>2</issue>): <fpage>114</fpage>-<lpage>138</lpage>.</mixed-citation></ref><ref id="B27"><mixed-citation xmlns:xlink="http://www.w3.org/1999/xlink" xlink:type="simple"><person-group><name name-style="western"><surname>Murphy</surname><given-names>J</given-names></name></person-group> (<year>1986</year>)<article-title> Additional information concerning the spider family Psechridae.</article-title><source>Bulletin of the British Arachnological Society </source><volume>7</volume> (<issue>2</issue>): <fpage>65</fpage>-<lpage>68</lpage>.</mixed-citation></ref><ref id="B7"><mixed-citation xmlns:xlink="http://www.w3.org/1999/xlink" xlink:type="simple"><person-group><name name-style="western"><surname>Griswold</surname><given-names>CE</given-names></name></person-group> (<year>1993</year>)<article-title> Investigations into the phylogeny of the Lycosid spiders and their kin (Arachnida: Araneae: Lycosoidea).</article-title><source>Smithsonian contributions to zoology </source><volume>539</volume>: <fpage>1</fpage>-<lpage>39</lpage>. <ext-link ext-link-type="uri" xlink:href="http://dx.doi.org/10.5479/si.00810282.539" xlink:type="simple">doi: 10.5479/si.00810282.539</ext-link></mixed-citation></ref><ref id="B26"><mixed-citation xmlns:xlink="http://www.w3.org/1999/xlink" xlink:type="simple"><person-group><name name-style="western"><surname>Murphy</surname><given-names>F</given-names></name><name name-style="western"><surname>Murphy</surname><given-names>J</given-names></name></person-group> (<year>2000</year>)<source> An introduction to the Spiders of South East Asia with notes on all the genera.</source><publisher-name>Malaysian Nature Society, Kuala Lumpur</publisher-name>, <publisher-loc>Malaysia</publisher-loc>, <lpage>625</lpage> pp.</mixed-citation></ref><ref id="B45"><mixed-citation xmlns:xlink="http://www.w3.org/1999/xlink" xlink:type="simple"><person-group><name name-style="western"><surname>Song</surname><given-names>DX</given-names></name><name name-style="western"><surname>Zhang</surname><given-names>JX</given-names></name><name name-style="western"><surname>Li</surname><given-names>D</given-names></name></person-group> (<year>2002</year>)<article-title> A checklist of spiders from Singapore (Arachnida: Araneae).</article-title><source>The Raffles Bulletin of Zoology </source><volume>50</volume> (<issue>2</issue>): <fpage>359</fpage>-<lpage>388</lpage>.</mixed-citation></ref><ref id="B31"><mixed-citation xmlns:xlink="http://www.w3.org/1999/xlink" xlink:type="simple"><person-group><name name-style="western"><surname>Pocock</surname><given-names>RI</given-names></name></person-group> (<year>1900</year>)<source> The fauna of British India, including Ceylon and Burma.</source><publisher-name>Taylor and Francis</publisher-name>, <publisher-loc>London</publisher-loc>, <lpage>279</lpage> pp.</mixed-citation></ref><ref id="B29"><mixed-citation xmlns:xlink="http://www.w3.org/1999/xlink" xlink:type="simple"><person-group><name name-style="western"><surname>Petrunkevitch</surname><given-names>A</given-names></name></person-group> (<year>1928</year>)<article-title> Systema Aranearum.</article-title><source>Transactions of the Connecticut Academy of Arts and Sciences</source><volume>29</volume>: <fpage>1</fpage>-<lpage>270</lpage>.</mixed-citation></ref><ref id="B3"><mixed-citation xmlns:xlink="http://www.w3.org/1999/xlink" xlink:type="simple"><person-group><name name-style="western"><surname>Chrysanthus</surname><given-names>OFM</given-names></name></person-group> (<year>1967</year>)<source> Spiders from South New Guinea IX. Tijdschrift voor Entomologie110(afl. 1): 89–105.
</source></mixed-citation></ref><ref id="B48"><mixed-citation xmlns:xlink="http://www.w3.org/1999/xlink" xlink:type="simple"><person-group><name name-style="western"><surname>Strand</surname><given-names>E</given-names></name></person-group> (<year>1915</year>)<article-title> Wissenschaftliche Ergebnisse der Hanseatischen Südsee-Expedition 1909. III. Indoaustralische, papuanische und polynesische Spinnen des Senckenbergischen Museums, gesammelt von Dr E. Wolf, Dr J. Elbert u. a.</article-title><source>Abhandlungen der Senckenbergischen Naturforschenden Gesellschaft </source><volume>36</volume> (<issue>2</issue>): <fpage>179</fpage>-<lpage>274</lpage>.</mixed-citation></ref><ref id="B12"><mixed-citation xmlns:xlink="http://www.w3.org/1999/xlink" xlink:type="simple"><person-group><name name-style="western"><surname>Hogg</surname><given-names>HR</given-names></name></person-group> (<year>1915</year>)<article-title> Report on the spiders collected by the British Ornithologists' Union Expedition and the Wollaston Expedition in Dutch New Guinea.</article-title><source>Transactions of the Zoological Society of London </source><volume>20</volume> (<issue>14</issue>): <fpage>425</fpage>-<lpage>484</lpage>.</mixed-citation></ref><ref id="B6"><mixed-citation xmlns:xlink="http://www.w3.org/1999/xlink" xlink:type="simple"><person-group><name name-style="western"><surname>Doleschall</surname><given-names>CL</given-names></name></person-group> (<year>1859</year>)<article-title> Tweede Bijdrage tot de Kennis der Arachniden van den Indischen Archipel.</article-title><source>Verhandelingen der Natuurkundige Vereeniging in Nederlandsch Indie </source><volume>5</volume>: <fpage>1</fpage>-<lpage>60</lpage>.</mixed-citation></ref><ref id="B10"><mixed-citation xmlns:xlink="http://www.w3.org/1999/xlink" xlink:type="simple"><person-group><name name-style="western"><surname>Hasselt van</surname><given-names>AWM</given-names></name></person-group> (<year>1877</year>)<article-title> Araneae exoticae, quas quondam in India Orientali (praesertim insula Amboina) collegit Cel. Dr. C. L. Doleschall, AC, pro Museo Lugdunensi.</article-title><source>Tijdschrift voor Entomologie </source><volume>20</volume> (<issue>1</issue>): <fpage>51</fpage>-<lpage>56</lpage>.</mixed-citation></ref><ref id="B46"><mixed-citation xmlns:xlink="http://www.w3.org/1999/xlink" xlink:type="simple"><person-group><name name-style="western"><surname>Stagl</surname><given-names>V</given-names></name></person-group> (<year>1999</year>)<article-title> Carl Ludwig Doleschall – Arzt, Forscher und Sammler.</article-title><source>Quadrifina </source><volume>2</volume>: <fpage>195</fpage>-<lpage>203</lpage>.</mixed-citation></ref></ref-list></tp:taxon-treatment>
