# Supplementary material for: Revision of the pseudo-orbweavers of the genus Fecenia Simon, 1887 (Araneae, Psechridae), with emphasis on their pre-epigyne
Source: Zookeys. 2011 Dec 9;(153):1–56. doi: 10.3897/zookeys.153.2110 (PMC3238043; doi:10.3897/zookeys.153.2110)
Supplement: XML Treatment for Fecenia macilenta [file zookeys.153.2110-treatment3.xml]

<!DOCTYPE tp:taxon-treatment
  PUBLIC "-//TaxonX//DTD Taxonomic Treatment Publishing DTD v0 20100105//EN" "tax-treatment-NSO.dtd">
<tp:taxon-treatment xmlns:tp="http://www.plazi.org/taxpub"><tp:treatment-meta><mixed-citation publication-type="journal"><person-group><name><surname>Bayer</surname><given-names>Steffen</given-names></name></person-group><article-title>Revision of the pseudo-orbweavers of the genus 
                    <italic>Fecenia</italic> Simon, 1887 (Araneae, Psechridae), with emphasis on their pre-epigyne</article-title><source>Zookeys</source><day>9</day><month>12</month><year>2011</year><volume>2011</volume><issue>153</issue><fpage>1</fpage><lpage>56</lpage><pub-id pub-id-type="doi">10.3897/zookeys.153.2110</pub-id></mixed-citation></tp:treatment-meta><tp:nomenclature><tp:taxon-name>
                            <tp:taxon-name-part taxon-name-part-type="genus">Fecenia</tp:taxon-name-part>
                            <tp:taxon-name-part taxon-name-part-type="species">macilenta</tp:taxon-name-part>
                        <object-id xmlns:xlink="http://www.w3.org/1999/xlink" xlink:type="simple">http://species-id.net/wiki/Fecenia_macilenta</object-id>
                        </tp:taxon-name><tp:taxon-authority>(Simon, 1885)</tp:taxon-authority><xref ref-type="fig" rid="F11">Figs 48–54</xref><xref ref-type="fig" rid="F20">95, 101</xref><xref ref-type="fig" rid="F21">114–115</xref><tp:nomenclature-citation-list><tp:nomenclature-citation><tp:taxon-name>Mezentia macilenta</tp:taxon-name><comment> Simon, 1885: 451, pl. 10, fig. 17 (Description and illustration of ♂), [Holotype ♂ (SB 395) from MALAYSIA: Perak Prov. (Malacca): Region of Ipoh, Kinta river valley; M.J. de Morgan leg. 1884; MNHN AR5164, examined].</comment></tp:nomenclature-citation><tp:nomenclature-citation><tp:taxon-name>Fecenia macilenta</tp:taxon-name><comment> - <xref ref-type="bibr" rid="B41">Simon 1887</xref>: 194 (Formal transfer from <italic><tp:taxon-name>Mezentia</tp:taxon-name></italic>, preoccupied by Stål, 1878 in <tp:taxon-name>Orthoptera</tp:taxon-name>, replacement name <italic><tp:taxon-name>Fecenia</tp:taxon-name></italic>); <xref ref-type="bibr" rid="B42">Simon 1892</xref>: 223, figs 171–172 (Illustration of ♂); <xref ref-type="bibr" rid="B20">Kulczyński 1908</xref>: 570; <xref ref-type="bibr" rid="B34">Reimoser 1936</xref>: 406; <xref ref-type="bibr" rid="B24">Lehtinen 1967</xref>: 234; <xref ref-type="bibr" rid="B25">Levi 1982</xref>: 136, figs 83–87, ad part, figs 84–85 (Illustration of ♂), figs 83, 86–87 misidentified; <xref ref-type="bibr" rid="B27">Murphy 1986</xref>: 65, figs 1–2 (Description and illustration of ♀); <xref ref-type="bibr" rid="B4">Coddington 1990</xref>: 10, fig. 18 (Illustration of ♂); <xref ref-type="bibr" rid="B26">Murphy and Murphy 2000</xref>: plate 21, fig. 6 (photo of ♀).</comment></tp:nomenclature-citation></tp:nomenclature-citation-list></tp:nomenclature><tp:treatment-sec sec-type="Additional material examined"><title>Additional material examined.</title><p>(1 ♂, 2 ♀♀). <bold>MALAYSIA:</bold> <bold>Selangor Prov.:</bold> Banting; W. Corley leg. VIII. 1981; 1 ♂ (SB389), 1 ♀ (SB 390), NHM. <bold>INDONESIA:</bold> <bold>Sumatra: Sumatera Barat Prov.:</bold> Panti (Road to Lubuk Sikaping &amp; Bukittinggi), Rimba Panti Nature Reserve, primary rainforest; C. Deeleman leg.; 1 ♀ (SB 124), Deeleman Coll. in RMNH.</p></tp:treatment-sec><tp:treatment-sec sec-type="Diagnosis"><title>Diagnosis.</title><p>Males differ from other species by prominent dorso-retrolateral tibial apophysis (DRTA) (<xref ref-type="fig" rid="F11">Figs 53–54</xref>, <xref ref-type="fig" rid="F20">95</xref>, <xref ref-type="fig" rid="F20">101</xref>) and slender and rather inconspicuous median apophysis (MA) (<xref ref-type="fig" rid="F11">Fig. 53</xref>). Furthermore, ventral patellar apophysis (VPA) larger and retrolateral patellar apophysis (RPA) extending more clearly than in all other <italic><tp:taxon-name>Fecenia</tp:taxon-name></italic> species (<xref ref-type="fig" rid="F11">Fig. 53–54</xref>, <xref ref-type="fig" rid="F20">95</xref>). Females distinguished from other species by epigyne with anterior margins of lateral lobes (AML) hardly visible and by posterior half of anterior part of median septum (AS) being distinctly darker than surrounding parts of epigyne (<xref ref-type="fig" rid="F21">Fig. 114</xref>). Moreover, AS with permanent semicircular posterior half (<xref ref-type="fig" rid="F11">Figs 48</xref>, <xref ref-type="fig" rid="F21">114</xref>).</p></tp:treatment-sec><tp:treatment-sec sec-type="Description"><title>Description.</title><p>MALE(Holotype (SB 395) is the largest of the males examined; consequently its measurements appear as maximum in each range. Eye measurements differ only insignificantly, so only those of the Holotype are listed): Body and eye measurements. Carapace length 5.4–5.8, carapace width 3.5–4.1, anterior width of carapace 2.3–2.7, opisthosoma length 5.4–7.4, opisthosoma width 2.8–3.2. Eyes: AME 0.47, ALE 0.34, PME 0.31, PLE 0.29, AME–AME 0.27, AME–ALE 0.08, PME–PME 0.35, PME–PLE 0.40, AME–PME 0.15, ALE–PLE 0.19, clypeus height at AME 0.67, at ALE 0.54. Measurements of palp and legs. Palp 7.3–8.5 [2.8–3.3, 1.2–1.4, 1.1–1.3, 2.2–2.5], I 53.5–67.4 [14.7–18.8, 2.3, 15.3–19.2, 16.7–19.9, 4.5–7.2], II 27.9–35.0 [7.5–9.4, 1.9–2.2, 7.7–9.7, 7.7–9.9, 3.1–3.8], III 15.9–19.4 [4.6–5.6, 1.5–1.7, 3.8–4.8, 4.1–4.9, 1.9–2.4], IV 25.1–30.9 [6.8–8.3, 1.7–2.0, 6.4–8.2, 7.4–8.9, 2.8–3.5]. Leg formula: 1243. Male chelicerae differing from general appearance of <italic><tp:taxon-name>Fecenia</tp:taxon-name></italic>: Basal limb ca. 4 times longer than broad. Spination (holotype from Kinta river, Malaysia). Palp: without any spines; legs: femur I 410(300), II 100, III 010, IV 001; patella I–IV 000; tibia I–II 2004, III 0000(0001), IV 001<!--PageBreak--><!--PageBreak-->3; metatarsus I 3014(1014), II 1015, III 1015(1014), IV 1015. Copulatory organ: Ventral patellar apophysis (VPA) arising centrally on palpal patella (<xref ref-type="fig" rid="F11">Figs 52, 54</xref>), RTA small, less than 1/3 of the length of the massive DRTA. Median apophysis (MA) distally slightly bent. General direction of MA is 12:30 or 1:00-o'clock. Embolus (E) arising in ca. 6:30-o'clock-position on tegulum (T), broader than in all other <italic><tp:taxon-name>Fecenia</tp:taxon-name></italic> species and almost twice as long as width of T. The latter slightly longer than broad. Membranous process (MP) of tegulum directed proximally (<xref ref-type="fig" rid="F11">Figs 53</xref>, <xref ref-type="fig" rid="F20">95</xref>). Conductor (C) longer than MA, arising centrally in upper third of T.</p><p>FEMALE (The two females examined differ not or only marginally in almost all measurements, so only those of SB 390 are listed, except for opisthosoma measurements [ranges, SB 390 from Banting, Malaysia first]): Body and eye measurements. Carapace length 5.3, carapace width 3.7, anterior width of carapace 3.0, opisthosoma length 7.6–8.3, opisthosoma width 4.5–4.9. Eyes: AME 0.34, ALE 0.27, PME 0.27, PLE 0.22, AME–AME 0.26, AME–ALE 0.12, PME–PME 0.34, PME–PLE 0.46, AME–PME 0.22, ALE–PLE 0.24, clypeus height at AME 0.44, at ALE 0.41. Measurements of palp and legs. Palp 5.9 [2.0, 1.0, 1.0, 1.9], I 30.2 [8.1, 2.3, 8.5, 7.9, 3.4], II 19.7 [5.4, 1.9, 5.3, 4.7, 2.4], III 12.4 [3.6, 1.5, 2.9, 2.8, 1.6], IV 17.7 [4.9, 1.7, 4.6, 4.4, 2.1]. Leg formula: 1243. Palpal claw with 12 teeth (<xref ref-type="fig" rid="F11">Fig. 51</xref>). Copulatory organ: Anterior part of median septum (AS) of epigyne “nose-like”, broader than posterior part (PS) (<xref ref-type="fig" rid="F11">Fig. 48</xref>). Lateral lobes voluminous (<xref ref-type="fig" rid="F11">Figs 48</xref>, 114). Epigynal muscle sigilla (EM) integrated in epigynal field. Slit sense organs (SO) outside epigynal field. Vulva with voluminous sclerotised section of internal duct system (SSI) (<xref ref-type="fig" rid="F11">Fig. 49</xref>) and short and narrow transparent section (TSI), which is in dorsal view partly covered by SSI. The latter almost in contact with each other. Duct of SSI with three curves (<xref ref-type="fig" rid="F11">Fig. 50</xref>). Fertilisation duct (FD) narrow. Colouration: Male and female: As described for <italic><tp:taxon-name>Fecenia</tp:taxon-name></italic> in general, but white to beige patch in front of spinnerets in one female rather unclear and smaller. Variation of copulatory organs: Males varying only insignificantly. Females: In female from Banting, Malaysia (SB 390) dark section of AS reaching further anteriorly (dotted line within AS in <xref ref-type="fig" rid="F11">Fig. 48</xref>) than in SB 124 (<xref ref-type="fig" rid="F21">Fig. 114</xref>). Number of SO among specimens varies from two to four. Distance between SSI slightly longer in SB 124 (<xref ref-type="fig" rid="F21">Fig. 115</xref>).</p></tp:treatment-sec><tp:treatment-sec sec-type="Disribution"><title>Disribution.</title><p>Malaysia, Indonesia [Sumatra].</p><fig id="F6" position="float" orientation="portrait"><label>Figures 27–28.</label><caption><p><italic><tp:taxon-name>Fecenia ochracea</tp:taxon-name></italic>, ♀ epigyne, ventral view <bold>27</bold> Holotype of <italic><tp:taxon-name>Fecenia maforensis</tp:taxon-name></italic> (SB 464) from Northwestern Irian Jaya, Indonesia <bold>28</bold> Holotype of <italic><tp:taxon-name>Fecenia cinerea</tp:taxon-name></italic> (SB 404) from Southern Papua Prov., Indonesia.</p></caption><graphic xmlns:xlink="http://www.w3.org/1999/xlink" xlink:href="ZooKeys-153-001-g006.jpg" position="float" orientation="portrait" xlink:type="simple"/></fig><fig id="F7" position="float" orientation="portrait"><label>Figures 29-30. </label><caption><p><italic><tp:taxon-name>Fecenia</tp:taxon-name></italic> ochracea, ♀ epigyne, ventral view <bold>29</bold> Holotype of <italic><tp:taxon-name>Fecenia angustata</tp:taxon-name></italic> (SB 460) from Ternate, Indonesia <bold>30</bold> Lectotype of <italic><tp:taxon-name>Fecenia buruana</tp:taxon-name></italic> (SB 418) from Buru, Indonesia.</p></caption><graphic xmlns:xlink="http://www.w3.org/1999/xlink" xlink:href="ZooKeys-153-001-g007.jpg" position="float" orientation="portrait" xlink:type="simple"/></fig><fig id="F8" position="float" orientation="portrait"><label>Figures 31–33.</label><caption><p><italic><tp:taxon-name>Fecenia ochracea</tp:taxon-name></italic>, ♀ epigyne, ventral view <bold>31</bold> SB 430 from Southeastern Papua Prov., Indonesia <bold>32</bold> SB 98 from Mindiptana, Southeastern Papua Prov., Indonesia <bold>33</bold> SB 127 from Northern Sumatra, Indonesia.</p></caption><graphic xmlns:xlink="http://www.w3.org/1999/xlink" xlink:href="ZooKeys-153-001-g008.jpg" position="float" orientation="portrait" xlink:type="simple"/></fig><fig id="F9" position="float" orientation="portrait"><label>Figures 34–41.</label><caption><p><italic><tp:taxon-name>Fecenia ochracea</tp:taxon-name></italic>, ♀ vulva, dorsal view <bold>(34, 36, 38, 40)</bold> with course of internal duct system <bold>(35, 37, 39, 41). 34–35</bold> Holotype of <italic><tp:taxon-name>Fecenia angustata</tp:taxon-name></italic> (SB 460) from Ternate, Indonesia. <bold>36–37</bold> Lectotype of <italic><tp:taxon-name>Fecenia buruana</tp:taxon-name></italic> (SB 418) from Buru, Indonesia. <bold>38–39</bold> Holotype of <italic><tp:taxon-name>Fecenia maforensis</tp:taxon-name></italic> (SB 464) from Northwestern Irian Jaya, Indonesia. <bold>40–41</bold> Holotype of <italic><tp:taxon-name>Fecenia cinerea</tp:taxon-name></italic> (SB 404) from Southern Papua Prov., Indonesia.</p></caption><graphic xmlns:xlink="http://www.w3.org/1999/xlink" xlink:href="ZooKeys-153-001-g009.jpg" position="float" orientation="portrait" xlink:type="simple"/></fig><fig id="F10" position="float" orientation="portrait"><label>Figures 42–47.</label><caption><p><italic><tp:taxon-name>Fecenia ochracea</tp:taxon-name></italic>, ♀ vulva, dorsal view <bold>(42, 44, 46)</bold> with course of internal duct system <bold>(43, 45, 47). 42–43</bold> SB 430 from Southeastern Papua Prov., Indonesia. <bold>44–45</bold> SB 98 from Mindiptana, Southeastern Papua Prov., Indonesia. <bold>46–47</bold> SB 127 from Northern Sumatra, Indonesia.</p></caption><graphic xmlns:xlink="http://www.w3.org/1999/xlink" xlink:href="ZooKeys-153-001-g010.jpg" position="float" orientation="portrait" xlink:type="simple"/></fig></tp:treatment-sec><tp:treatment-sec><!--Section generated to contain objects referenced in tp:taxon-treatment.--><fig id="F11" position="float" orientation="portrait"><label>Figures 48–54.</label><caption><p><italic><tp:taxon-name>Fecenia macilenta</tp:taxon-name></italic>. <bold>48–51</bold> ♀ (SB 390) from Selangor Prov., Malaysia. <bold>52–54</bold> Holotype ♂ (SB 395) from Perak Prov., Malaysia. <bold>48</bold> Epigyne, ventral view. <bold>49</bold> Vulva, dorsal view. <bold>50</bold> Course of internal duct system. <bold>51</bold> Left palpal claw, retrolateral view. <bold>52–54</bold> left palp, prolateral <bold>(52)</bold>, ventral <bold>(53)</bold> and retrolateral <bold>(54)</bold> view. DRTA = Dorso-retrolateral tibial apophysis; RPA = Retrolateral patellar apophysis; RTA = Retrolateral tibial apophysis.</p></caption><graphic xmlns:xlink="http://www.w3.org/1999/xlink" xlink:href="ZooKeys-153-001-g011.jpg" position="float" orientation="portrait" xlink:type="simple"/></fig><fig id="F20" position="float" orientation="portrait"><label>Figures 95–101.</label><caption><p><italic><tp:taxon-name>Fecenia</tp:taxon-name></italic> spp., male palp <bold>95, 101</bold> <italic><tp:taxon-name>Fecenia macilenta</tp:taxon-name></italic> <bold>96</bold> <italic><tp:taxon-name>Fecenia ochracea</tp:taxon-name></italic> <bold>97, 100</bold> <italic><tp:taxon-name>Fecenia cylindrata</tp:taxon-name></italic> <bold>98–99</bold> <italic><tp:taxon-name>Fecenia protensa</tp:taxon-name></italic> <bold>95, 101</bold> SB 389 from Selangor Prov., Malaysia <bold>96</bold> SB 187 from Halmahera, Indonesia <bold>97</bold> SB 510 from Champasak Prov., Laos <bold>100</bold> SB 204 from Chaiyaphoom Prov., Thailand <bold>98–99</bold> SB 512 from Koh Chang, Thailand <bold>95–98</bold> ventral view <bold>99–101</bold> retrolateral view.</p></caption><graphic xmlns:xlink="http://www.w3.org/1999/xlink" xlink:href="ZooKeys-153-001-g020.jpg" position="float" orientation="portrait" xlink:type="simple"/></fig><fig id="F21" position="float" orientation="portrait"><label>Figures 102–115.</label><caption><p><italic><tp:taxon-name>Fecenia</tp:taxon-name></italic> spp., female copulatory organs/primordial copulatory organs <bold>102–104</bold> <italic><tp:taxon-name>Fecenia ochracea</tp:taxon-name></italic> <bold>105–107</bold> <italic><tp:taxon-name>Fecenia cylindrata</tp:taxon-name></italic> <bold>108–110</bold> <italic><tp:taxon-name>Fecenia protensa</tp:taxon-name></italic> <bold>111–113</bold> <italic><tp:taxon-name>Fecenia travancoria</tp:taxon-name></italic> <bold>114–115</bold> <italic><tp:taxon-name>Fecenia macilenta</tp:taxon-name></italic> <bold>102–103</bold> ♀ SB 668 from New Guinea <bold>104</bold> s.a. ♀ SB 540 from New Britain, Papua New Guinea <bold>105–106</bold> ♀ from Loei Prov., Thailand <bold>107</bold> s.a. ♀ from Palon, Bago Prov., Myanmar <bold>108–109</bold> ♀ SB 215 from Songkhla Prov., Thailand <bold>110</bold> s.a. ♀ holotype of <italic><tp:taxon-name>Fecenia protensa</tp:taxon-name></italic> (SB 620) from Nicobar Islands. <bold>111</bold> ♀ holotype of <italic><tp:taxon-name>Fecenia travancoria</tp:taxon-name></italic> (SB 403) from Kerala Prov., India <bold>112–113</bold> ♀ SB 982 from Sri Lanka (remark on 113: photo of exuviae of subadult instar of same specimen as in 112) <bold>114–115</bold> ♀ SB 124 from Sumatera Barat Prov., Indonesia <bold>102, 105, 108, 111, 114</bold> ♀ epigyne, ventral view <bold>103, 106, 109, 112, 115</bold> ♀ vulva, dorsal view <bold>104, 107, 110, 113</bold> pre-epigyne of s.a. ♀.</p></caption><graphic xmlns:xlink="http://www.w3.org/1999/xlink" xlink:href="ZooKeys-153-001-g021.jpg" position="float" orientation="portrait" xlink:type="simple"/></fig></tp:treatment-sec><ref-list><ref id="B41"><mixed-citation xmlns:xlink="http://www.w3.org/1999/xlink" xlink:type="simple"><person-group><name name-style="western"><surname>Simon</surname><given-names>E</given-names></name></person-group> (<year>1887</year>)<source> Observation sur divers arachnides: synonymies et descriptions. Annales de la Societe Entomologique de France (6)7(Bull.): 193–195.
</source></mixed-citation></ref><ref id="B42"><mixed-citation xmlns:xlink="http://www.w3.org/1999/xlink" xlink:type="simple"><person-group><name name-style="western"><surname>Simon</surname><given-names>E</given-names></name></person-group> (<year>1892</year>)<article-title> Histoire naturelle des araignées.</article-title><source>Librairie Encyclopédique de Roret, Paris, </source><volume>1</volume>: <fpage>1</fpage>-<lpage>256</lpage>.</mixed-citation></ref><ref id="B20"><mixed-citation xmlns:xlink="http://www.w3.org/1999/xlink" xlink:type="simple"><person-group><name name-style="western"><surname>Kulczyński</surname><given-names>W</given-names></name></person-group> (<year>1908</year>)<article-title> Symbola ad faunam Aranearum Javae et Sumatrae cognoscendam. I. Mygalomorphae et Cribellatae.</article-title><source>Bulletin de l'academie des sciences de Cracovie </source><volume>6</volume> (<issue>1908</issue>): <fpage>527</fpage>-<lpage>581</lpage>.</mixed-citation></ref><ref id="B34"><mixed-citation xmlns:xlink="http://www.w3.org/1999/xlink" xlink:type="simple"><person-group><name name-style="western"><surname>Reimoser</surname><given-names>E</given-names></name></person-group> (<year>1936</year>)<source> Fauna Buruana. Arachnoidea. Treubia 7(Suppl.): 405–413.
</source></mixed-citation></ref><ref id="B24"><mixed-citation xmlns:xlink="http://www.w3.org/1999/xlink" xlink:type="simple"><person-group><name name-style="western"><surname>Lehtinen</surname><given-names>PT</given-names></name></person-group> (<year>1967</year>)<article-title> Classification of the Cribellate Spiders and some allied families, with notes on the evolution of the suborder Araneomorpha.</article-title><source>Annales Zoologici Fennici </source><volume>4</volume>: <fpage>199</fpage>-<lpage>468</lpage>.</mixed-citation></ref><ref id="B25"><mixed-citation xmlns:xlink="http://www.w3.org/1999/xlink" xlink:type="simple"><person-group><name name-style="western"><surname>Levi</surname><given-names>HW</given-names></name></person-group> (<year>1982</year>)<article-title> The spider genera <italic>Psechrus</italic> and <italic>Fecenia</italic> (Araneae: Psechridae).</article-title><source>Pacific Insects </source><volume>24</volume> (<issue>2</issue>): <fpage>114</fpage>-<lpage>138</lpage>.</mixed-citation></ref><ref id="B27"><mixed-citation xmlns:xlink="http://www.w3.org/1999/xlink" xlink:type="simple"><person-group><name name-style="western"><surname>Murphy</surname><given-names>J</given-names></name></person-group> (<year>1986</year>)<article-title> Additional information concerning the spider family Psechridae.</article-title><source>Bulletin of the British Arachnological Society </source><volume>7</volume> (<issue>2</issue>): <fpage>65</fpage>-<lpage>68</lpage>.</mixed-citation></ref><ref id="B4"><mixed-citation xmlns:xlink="http://www.w3.org/1999/xlink" xlink:type="simple"><person-group><name name-style="western"><surname>Coddington</surname><given-names>JA</given-names></name></person-group> (<year>1990</year>)<article-title> Ontogeny and homology in the male palpus of orb-weaving spiders and their relatives, with comments on phylogeny (Araneoclada: Araneoidea, Deinopoidea).</article-title><source>Smithsonian Contributions to zoology </source><volume>496</volume>: <fpage>1</fpage>-<lpage>52</lpage>. <ext-link ext-link-type="uri" xlink:href="http://dx.doi.org/10.5479/si.00810282.496" xlink:type="simple">doi: 10.5479/si.00810282.496</ext-link></mixed-citation></ref><ref id="B26"><mixed-citation xmlns:xlink="http://www.w3.org/1999/xlink" xlink:type="simple"><person-group><name name-style="western"><surname>Murphy</surname><given-names>F</given-names></name><name name-style="western"><surname>Murphy</surname><given-names>J</given-names></name></person-group> (<year>2000</year>)<source> An introduction to the Spiders of South East Asia with notes on all the genera.</source><publisher-name>Malaysian Nature Society, Kuala Lumpur</publisher-name>, <publisher-loc>Malaysia</publisher-loc>, <lpage>625</lpage> pp.</mixed-citation></ref></ref-list></tp:taxon-treatment>
