# Supplementary material for: Revision of the pseudo-orbweavers of the genus Fecenia Simon, 1887 (Araneae, Psechridae), with emphasis on their pre-epigyne
Source: Zookeys. 2011 Dec 9;(153):1–56. doi: 10.3897/zookeys.153.2110 (PMC3238043; doi:10.3897/zookeys.153.2110)
Supplement: XML Treatment for Fecenia protensa [file zookeys.153.2110-treatment4.xml]

<!DOCTYPE tp:taxon-treatment
  PUBLIC "-//TaxonX//DTD Taxonomic Treatment Publishing DTD v0 20100105//EN" "tax-treatment-NSO.dtd">
<tp:taxon-treatment xmlns:tp="http://www.plazi.org/taxpub"><tp:treatment-meta><mixed-citation publication-type="journal"><person-group><name><surname>Bayer</surname><given-names>Steffen</given-names></name></person-group><article-title>Revision of the pseudo-orbweavers of the genus 
                    <italic>Fecenia</italic> Simon, 1887 (Araneae, Psechridae), with emphasis on their pre-epigyne</article-title><source>Zookeys</source><day>9</day><month>12</month><year>2011</year><volume>2011</volume><issue>153</issue><fpage>1</fpage><lpage>56</lpage><pub-id pub-id-type="doi">10.3897/zookeys.153.2110</pub-id></mixed-citation></tp:treatment-meta><tp:nomenclature><tp:taxon-name>
                            <tp:taxon-name-part taxon-name-part-type="genus">Fecenia</tp:taxon-name-part>
                            <tp:taxon-name-part taxon-name-part-type="species">protensa</tp:taxon-name-part>
                        <object-id xmlns:xlink="http://www.w3.org/1999/xlink" xlink:type="simple">http://species-id.net/wiki/Fecenia_protensa</object-id>
                        </tp:taxon-name><tp:taxon-authority>Thorell, 1891,</tp:taxon-authority><tp:taxon-status xmlns:xlink="http://www.w3.org/1999/xlink" xlink:type="simple">stat. n.</tp:taxon-status><xref ref-type="fig" rid="F12">Figs 55</xref><xref ref-type="fig" rid="F13"/><xref ref-type="fig" rid="F14">–70</xref><xref ref-type="fig" rid="F20">98–99</xref><xref ref-type="fig" rid="F21">108–110</xref><xref ref-type="fig" rid="F22">119</xref><tp:nomenclature-citation-list><tp:nomenclature-citation><tp:taxon-name>Fecenia protensa</tp:taxon-name><comment> Thorell, 1891: 31 (Description of immature ♀), [Holotype s.a. ♀ (SB 620) from INDIA: Nicobar Islands: Nancowry; Bille, Kjellerup, Behn and Reinhardt leg. 1845–1847, Galathea Expedition; ZMUC 13091, examined]; <xref ref-type="bibr" rid="B20">Kulczyński 1908</xref>: 570; <xref ref-type="bibr" rid="B34">Reimoser 1936</xref>: 406; <xref ref-type="bibr" rid="B24">Lehtinen 1967</xref>: 234; <xref ref-type="bibr" rid="B25">Levi 1982</xref>: 136 (Synonymy with <italic><tp:taxon-name>Fecenia macilenta</tp:taxon-name></italic>, rejected); <xref ref-type="bibr" rid="B27">Murphy 1986</xref>: 65 (Statement concerning synonymy with <italic><tp:taxon-name>Fecenia macilenta</tp:taxon-name></italic>).</comment></tp:nomenclature-citation><!--PageBreak--><tp:nomenclature-citation><tp:taxon-name>Fecenia sumatrana</tp:taxon-name><comment> Kulczyński, 1908: 568, pl. 23, fig. 20 (Description of ♀), [Holotype ♀ (SB 357) from INDONESIA: Sumatra: Lampung Prov.: Palembang; Dr S. Libelt leg.; MIZ 212∙322, examined]; <xref ref-type="bibr" rid="B33">Reimoser 1929</xref>: 132 (Listing of first record from Mentawai islands); <xref ref-type="bibr" rid="B34">Reimoser 1936</xref>: 407; <xref ref-type="bibr" rid="B24">Lehtinen 1967</xref>: 234 (Synonymy with <italic><tp:taxon-name>Fecenia macilenta</tp:taxon-name></italic>, rejected by subsequent author); <xref ref-type="bibr" rid="B27">Murphy 1986</xref>: 65 (Synonymy with <italic><tp:taxon-name>Fecenia travancoria</tp:taxon-name></italic>, rejected). Syn. n.</comment></tp:nomenclature-citation><!--PageBreak--><tp:nomenclature-citation><tp:taxon-name>Psechrus nicobarensis</tp:taxon-name><comment> Tikader, 1977: 208, fig. 27A–E (Description and illustration of ♂ and ♀), [Holotype ♀ as well as 8 ♀♀ paratypes and 2 ♂♂ paratypes from INDIA: West Bengal Province: Nicobar Islands, Car-Nicobar Isl., Kakana village; B.K. Tikader leg. 9.III.1970; NZSI, not available on request, thus not examined]; <xref ref-type="bibr" rid="B17">Jose and Sebastian 2001</xref>: 304 (genus name misapplied). Syn. n.</comment></tp:nomenclature-citation><tp:nomenclature-citation><tp:taxon-name>Fecenia nicobarensis</tp:taxon-name><comment> - <xref ref-type="bibr" rid="B25">Levi 1982</xref>: 138 (Transfer from <italic><tp:taxon-name>Psechrus</tp:taxon-name></italic>).</comment></tp:nomenclature-citation><tp:nomenclature-citation><tp:taxon-name>Fecenia macilenta</tp:taxon-name><comment> - <xref ref-type="bibr" rid="B25">Levi 1982</xref>: 136, figs 83–87, ad part, figs 83, 86–87 misidentified (figs 83 and 87: Illustration of s.a. ♀ and ♀); <xref ref-type="bibr" rid="B18">Koh 1989</xref>: 76, fig. embedded in text, misidentified (Illustration of ♀).</comment></tp:nomenclature-citation><tp:nomenclature-citation><tp:taxon-name>Psechrus alticeps</tp:taxon-name><comment> - <xref ref-type="bibr" rid="B17">Jose and Sebastian 2001</xref>: 304, fig. 1, misidentified. Note: <xref ref-type="bibr" rid="B17">Jose and Sebastian (2001)</xref> copied the illustrations of fig. 27 in <xref ref-type="bibr" rid="B54">Tikader (1977)</xref>, pasted them in their fig. 1 and partly modified them. In their fig. 1a they changed the eye arrangement and colour pattern of the carapace as well as the colour pattern of the opisthosoma “<italic><tp:taxon-name>Psechrus</tp:taxon-name></italic>”-like. Their figs 1b and 1g show the female and male copulatory organs of <italic><tp:taxon-name>Fecenia protensa</tp:taxon-name></italic> after Tikader (1977, there sub <italic><tp:taxon-name>Psechrus nicobarensis</tp:taxon-name></italic>). Their fig. 1f is a misinterpretation and definitely shows neither the vulva of <italic><tp:taxon-name>Fecenia protensa</tp:taxon-name></italic> nor the one of <italic><tp:taxon-name>Psechrus alticeps</tp:taxon-name></italic> Pocock, 1899, which is a junior synonym of <italic><tp:taxon-name>Psechrus torvus</tp:taxon-name></italic> (O. Pickard-Cambridge, 1869) (<xref ref-type="bibr" rid="B25">Levi 1982</xref>).</comment></tp:nomenclature-citation></tp:nomenclature-citation-list></tp:nomenclature><tp:treatment-sec sec-type="Additional material"><title>Additional material.</title><p>(6 ♂♂, 38 ♀♀, 2 s.a. ♂♂, 5 s.a. ♀♀, 10 juvenile specimens). <bold>THAILAND:</bold> <bold>Nakhon Nayok Prov.:</bold> Khao Yai N.P. located ca. 120 km North-East of Bangkok, evergreen tropical rainforest, ca. 150 m; P. Hillyard leg. 12.III.1984; 1 ♀ (SB 393), NHM. Khao Yai N.P., forests surrounding Park Headquarters, 800-900 m; P. Dankittipakul leg. 15.XI.2006; 1 ♂ (SB 218), MHNG. <bold>Nakhon Ratchasima Prov.:</bold> Khao Yai N.P., rainforest; C.L. and P.R. Deeleman leg. 28.XII.1988; 1 ♂ (SB 128, died directly after adult moult), Deeleman Coll. in RMNH. <bold>Chantaburi Prov.:</bold> Chantaburi Distr.: Nam Tok Phliu N.P., 50 m; P. Schwendinger leg. 11.IX.1993; 1 ♂ (SB 136), MHNG. <bold>Trat Prov.:</bold> Koh Chang Isl.: Khlong Chao Luam, <named-content xmlns:xlink="http://www.w3.org/1999/xlink" content-type="dwc:verbatimCoordinates" xlink:type="simple">12°06'30"N, 102°17'49"E</named-content>, 30–150 m, secondary forest along stream, in shrubs; P. Jäger and S. Bayer leg. 3.XI.2009; 1 ♂ (SB 512), 1 ♀ (SB 458), 2 juvs (SB 328, 350), SMF. <bold>Surat Thani Prov.:</bold> Khao Nan N.P.; P. Dankittipakul leg. 17.VIII.2006; 1 ♀ (SB 202), MHNG; P. Dankittipakul leg. 27.X.2006; 1 ♀ (SB 206), SMF. <bold>Krabi Prov.:</bold> Krabi Distr.: Thab Khaek, Hang Nak Hill Nature Trail, <named-content xmlns:xlink="http://www.w3.org/1999/xlink" content-type="dwc:verbatimCoordinates" xlink:type="simple">8°05'43"N, 98°45'11"E</named-content>, 300 m, semi-evergreen rainforest; P. Schwendinger leg. 6.VI.2009; 1 ♀ (SB 195), SMF. <bold>Phuket Prov.:</bold> Phuket, Ton Sai Waterfall, <named-content xmlns:xlink="http://www.w3.org/1999/xlink" content-type="dwc:verbatimCoordinates" xlink:type="simple">8°01'N, 98°25'E</named-content>, 150–200 m; M. Andersen, O. Martin and N. Scharff leg. 12.X.1991; 3 ♀♀ (SB 888–890), 1 s.a. ♂ (SB 891), ZMUC 4536. <bold>Song Khla Prov.:</bold> Khao Khor Hong, a small mountainous area behind Prince of Song Khla University campus; B. Phongsee leg. 15.IX.2005; 1 ♀ (SB 215), 1 s.a. ♀ (SB 216), 3 juvs (SB 782–784), MHNG. <bold>MALAYSIA:</bold> <bold>Pahang Prov.:</bold> Cameron Highlands at Tanah Rata, <named-content xmlns:xlink="http://www.w3.org/1999/xlink" content-type="dwc:verbatimCoordinates" xlink:type="simple">4°28'N, 101°23'E</named-content>; V. and B. Roth leg. 14.-20.IV.1990; 1 ♀ (SB 184), 1 s.a. ♀ (SB 185), USNM, 1 ♀ (SB 949), CAS ENT9032226. <bold>Selangor Prov.:</bold> Gombak, field station, forest; C.L. Deeleman leg. 6.VII.1992; 1 ♀ (SB 117); C.L. Deeleman and J.C. van Kempen leg. 2.VII.1992, by night; 1 ♀ (SB 112), both <!--PageBreak--><!--PageBreak-->Deeleman Coll. in RMNH. <bold>Borneo: Sarawak Prov.:</bold> Northern Sarawak; P. Nabawi leg.; [ex Coll. Wunderlich]; 1 ♀ (SB 1142), SMF. Gunong Mulu N.P., Environs Camp I, 1150 m, shrubs; F. Wanless leg. by net sweeping, R.G.S. Mulu Exped. 1977–78; 1 ♀ (SB 391), NHM. Gunong Mulu N.P., rain forest; C.L. and P.R. Deeleman leg. 4.X.2003; 1 ♀ (SB 131), s.a. ♀ (SB 897), 1 juv. (SB 898), Deeleman Coll. in RMNH. Kuching: Matang Reserve, primary forest, big old tree in clearing; C.L. and P.R. Deeleman leg. 25.III.1986; 2 ♀♀ (SB 107–108), 1 s.a. ♂ (SB 899), 3 juvs (SB 900–902), Deeleman Coll. in RMNH. <bold>Sabah Prov.:</bold> Kinabalu N.P., Poring Hot Springs, <named-content xmlns:xlink="http://www.w3.org/1999/xlink" content-type="dwc:verbatimCoordinates" xlink:type="simple">5°02'N, 116°42'E</named-content>, 600–700 m, primary forest; A. Floren leg. 3.III.1996 by canopy fogging “Ridge”; 1 ♀ (SB 519), Deeleman Coll. in RMNH. <bold>SINGAPORE:</bold> Singapore (no further details); H.N. Ridley leg.; 7 ♀♀ (SB 408–414), 1 s.a. ♀ (SB 407), NHM. Singapore: Sime Road: secondary forest; J. Koh leg. 1998; 1 ♀ (SB 186), USNM. <bold>INDONESIA:</bold> <bold>Sumatra: Nanggroe Aceh Darussalam Prov.:</bold> Simeulue Isl.; E. Jacobson leg.; 1 s.a. ♀ (SB 462), NHMW 12387. <bold>Sumatera Barat Prov.:</bold> Lubuk Sikaping, Panti Reserve; C.L. and P.R. Deeleman leg. 14.VIII.1982; 1 ♀ (SB 125), Deeleman Coll. in RMNH. <bold>Borneo: Kalimantan Timur Prov.:</bold> 40 km NNW of Balikpapan, Sepaku, isolated stand of rainforest; C.L. and P.R. Deeleman leg. 5.VIII.1980; 1 ♀ (SB 126), Deeleman Coll. in RMNH. <bold>Bali Prov.:</bold> Air Terjung Waterfall, c/o Munduk, <named-content xmlns:xlink="http://www.w3.org/1999/xlink" content-type="dwc:verbatimCoordinates" xlink:type="simple">8°15'27.8"S, 115°04'14.1"E</named-content>, ca. 1000 m; S. Huber leg. 11.IV.2011; 5 ♀♀ (SB 1013–1017), SMF. Ubud, <named-content xmlns:xlink="http://www.w3.org/1999/xlink" content-type="dwc:verbatimCoordinates" xlink:type="simple">8°29'51"S, 115°15'18.4"E</named-content>, ca. 330 m; S. Huber leg. 30.III.2011; 1 ♀ (SB 1028), SMF. Candi Dasa, creek forest, <named-content xmlns:xlink="http://www.w3.org/1999/xlink" content-type="dwc:verbatimCoordinates" xlink:type="simple">8°30'13"S, 115°33'47"E</named-content>; S. Huber leg. 16.–20.III.2009; 1 ♂ (SB 137), 2 ♀♀ (SB 196, 256), 1 juv. (SB 906), SMF. <bold>Nusa Tenggara Barat Prov.:</bold> Flores Isl., East of Labuan Bajo, rainforest, <named-content xmlns:xlink="http://www.w3.org/1999/xlink" content-type="dwc:verbatimCoordinates" xlink:type="simple">8°33'60"S, 120°00'02"E</named-content>; S. Huber leg. 24.III.2009; 1 ♂ (SB 196, only left palp and a few body parts remained), SMF.</p></tp:treatment-sec><tp:treatment-sec sec-type="Diagnosis"><title>Diagnosis.</title><p>Females distinguished from other <italic><tp:taxon-name>Fecenia</tp:taxon-name></italic> species except <italic><tp:taxon-name>Fecenia travancoria</tp:taxon-name></italic> by having anterior margins of lateral lobes (AML) anteriorly more or less converging and surrounding epigynal pit partly and the anterior part of median septum (AS) comprising a longitudinal, anteriorly pointed folding (<xref ref-type="fig" rid="F12">Fig. 55</xref>); moreover, by having a notched transversal edge (TR) of median septum. Distinguished from <italic><tp:taxon-name>Fecenia travancoria</tp:taxon-name></italic> by borderline (BL) between strongly sclerotised section of internal duct system (SSI) and transparent section (TSI) running almost transversal (<xref ref-type="fig" rid="F12">Fig. 56</xref>). In males RTA short, at most ½ the width of palpal tibia, and knobbed, almost as broad as long (<xref ref-type="fig" rid="F13">Figs 62–63</xref>, <xref ref-type="fig" rid="F20">98</xref>). Median apophysis (MA) almost semicircular and shorter than width of tegulum (T) (<xref ref-type="fig" rid="F13">Fig. 62</xref>, <xref ref-type="fig" rid="F20">98</xref>). In contrast to the similar male of <italic><tp:taxon-name>Fecenia cylindrata</tp:taxon-name></italic> embolus (E) without basal apophysis (bEA) and ventral patellar apophysis (VPA) arising proximally on patella (<xref ref-type="fig" rid="F13">Figs 60–61</xref>, <xref ref-type="fig" rid="F20">99</xref>).</p></tp:treatment-sec><tp:treatment-sec sec-type="Description"><title>Description.</title><p>MALE:Body and eye measurements. Carapace length 3.1–4.4, carapace width 2.1–3.0, anterior width of carapace 1.4–1.9, opisthosoma length 4.1–6.4, opisthosoma width 1.6–2.6. Eyes: AME 0.25–0.27, ALE 0.17–0.18, PME 0.18–0.19, PLE 0.17–0.19, AME–AME 0.14–0.22, AME–ALE 0.07–0.19, PME–PME 0.18–0.25, PME–PLE 0.25–0.34, AME–PME 0.13–0.19, ALE–PLE 0.10–0.18, <!--PageBreak-->clypeus height at AME 0.29–0.35, at ALE 0.21–0.26. Measurements of palp and legs. Palp 4.0–5.2 [1.5–2.1, 0.7–0.9, 0.5–0.7, 1.3–1.6], I 34.7–52.5 [9.1–14.2, 1.4–2.1, 9.5–14.6, 10.6–16.2, 4.1–5.4], II 16.3–25.1 [4.3–6.7, 1.2–1.6, 4.5–7.0, 4.3–7.0, 2.0–2.8], III 9.2–14.0 [2.6–4.0, 0.9–1.3, 2.2–3.6, 2.3–3.4, 1.2–1.7], IV 15.5–23.1 [4.1–6.3, 1.1–1.6, 4.1–6.2, 4.4–6.5, 1.8–2.5]. Leg formula: 1243. Copulatory organ. Retrolateral patellar apophysis (RPA) rather inconspicuous (<xref ref-type="fig" rid="F13">Figs 61–63</xref>, <xref ref-type="fig" rid="F20">98–99</xref>). Median apophysis (MA) with tip in ca. 1:00-o'clock-position (<xref ref-type="fig" rid="F13">Fig. 62</xref>) and in retrolateral <!--PageBreak-->view almost straight (<xref ref-type="fig" rid="F13">Figs 61</xref>, <xref ref-type="fig" rid="F20">99</xref>). Embolus (E) arising in ca. 7:30-o'clock-position on tegulum (T), distally thicker than in <italic><tp:taxon-name>Fecenia cylindrata</tp:taxon-name></italic> and at most as long as width of T. The latter almost round. Membranous process of tegulum (MP) reaches far up, mostly 10:00–10:30-o'clock-position. Conductor (C) small, size and shape similar like in <italic><tp:taxon-name>Fecenia ochracea</tp:taxon-name></italic>, arises medially in upper third of T.</p><p>FEMALE: Body and eye measurements. Carapace length 3.3–4.7, carapace width 1.9–3.1, anterior width of carapace 1.6–2.3, opisthosoma length 5.5–8.1, opisthosoma width 2.4–4.2. Eyes: AME 0.22–0.28, ALE 0.15–0.21, PME 0.17–0.22, PLE 0.16–0.19, AME–AME 0.19–0.26, AME–ALE 0.10–0.14, PME–PME 0.23–0.29, PME–PLE 0.29–0.40, AME–PME 0.23–0.24, ALE–PLE 0.16–0.19, clypeus height at AME 0.33–0.41, at ALE 0.29–0.38. Measurements of palp and legs. Palp 3.5–5.1 [1.2–1.7, 0.6–0.9, 0.6–1.0, 1.1–1.5], I 19.2–26.8 [4.8–7.0, 1.5–2.0, 5.4–7.8, 5.1–7.2, 2.4–2.8], II 11.3–16.5 [3.0–4.3, 1.1–1.6, 3.1–4.7, 2.7–4.0, 1.4–1.9], III 7.1–10.6 [2.1–3.1, 0.8–1.3, 1.8–2.6, 1.5–2.3, 0.9–1.3], IV 10.7–16.0 [2.8–4.4, 1.1–1.7, 3.1–4.6, 2.5–3.6, 1.2–1.7]. Leg formula: 1243. Palpal claw with 8–11 teeth. Spination (immature holotype of <italic><tp:taxon-name>Fecenia protensa</tp:taxon-name></italic> from Nicobar Islands in poor condition! spination of holotype of <italic><tp:taxon-name>Fecenia sumatrana</tp:taxon-name></italic> from Palembang, Sumatra listed instead). Palp: 110, 110, 0100, 1004 (spines on patella, tibia and tarsus with only half the size as those of femur!); legs: femur I 310, II 320, III 011, IV 020; patella I–IV 000; tibia I–II 3006, III 0023, IV 0024; metatarsus I 2025, II–III 2015, IV 1015. Copulatory organ: Epigyne in general appearance characteristically rounded-“W”-shaped (<xref ref-type="fig" rid="F12">Figs 55</xref>, <xref ref-type="fig" rid="F14">64</xref>, <xref ref-type="fig" rid="F21">108</xref>). AML mostly strongly sclerotised, converging anteriorly and surrounding epigynal pit partly. AS clearly broader than PS. Epigynal muscle sigilla (EM) integrated in epigynal field or at least located very close by, same for slit sense organs (SO) (<xref ref-type="fig" rid="F12">Figs 55</xref>, <xref ref-type="fig" rid="F14">64</xref>). Vulva with medium sized (longer than in <italic><tp:taxon-name>Fecenia ochracea</tp:taxon-name></italic>, <italic><tp:taxon-name>Fecenia macilenta</tp:taxon-name></italic> and <italic><tp:taxon-name>Fecenia travancoria</tp:taxon-name></italic>, shorter than in <italic><tp:taxon-name>Fecenia cylindrata</tp:taxon-name></italic>) and broad TSI (56, 65, 109). SSI more slender than in all other <italic><tp:taxon-name>Fecenia</tp:taxon-name></italic> species, duct with 2–3 curves (<xref ref-type="fig" rid="F12">Fig. 57</xref>). Primordial copulatory organ: Pre-epigyne: “Crown”-like (<xref ref-type="fig" rid="F12">Figs 58</xref>, <xref ref-type="fig" rid="F14">66, 69</xref>, <xref ref-type="fig" rid="F21">110</xref>). Primordium of AS already recognisable, broad “W”-like. Epigynal field not or only poorly developed, EM far outside epigynal field (<xref ref-type="fig" rid="F14">Fig. 69</xref>). Pre-pre-epigyne: Prongs of the “crown” small (<xref ref-type="fig" rid="F14">Fig. 70</xref>). Pre-vulva: Pre-receptacula bulbous/spherical (<xref ref-type="fig" rid="F12">Figs 59</xref>, <xref ref-type="fig" rid="F14">67–68</xref>). Distance between centres of pre-receptacula more than three times diameter of one pre-receptaculum. Variation of copulatory organs: Cymbium length of male palp differing slightly among specimens examined (<xref ref-type="fig" rid="F13">Figs 60–63</xref>, <xref ref-type="fig" rid="F20">98–99</xref>), MA may be extending further beyond retrolateral cymbium margin (<xref ref-type="fig" rid="F12">Figs 63</xref>, <xref ref-type="fig" rid="F20">98</xref>). T in some specimens slightly broader (<xref ref-type="fig" rid="F20">Fig. 98</xref>) than in others. RPA may be slightly larger (<xref ref-type="fig" rid="F13">Fig. 63</xref>) than in general. In females the shape of AS may vary, e.g. the posterior notch is larger and the anteriorly pointed longitudinal folding is as such hardly recognisable (<xref ref-type="fig" rid="F14">Fig. 64</xref>). Number of SO among specimens varying without geographical dependence. TSI varying in length (<xref ref-type="fig" rid="F12">Fig. 56</xref>, <xref ref-type="fig" rid="F14">65</xref>). In dorsal view BL direction of vulva varies from 8:30 (<xref ref-type="fig" rid="F14">Fig. 65</xref>) to almost 9:30-o'clock-position (<xref ref-type="fig" rid="F12">Fig. 56</xref>). Pre-epigynes differing in shape of TR (<xref ref-type="fig" rid="F12">Figs 58</xref>, <xref ref-type="fig" rid="F14">66</xref>). The most frequent shape seems to be the one of SB 216 (<xref ref-type="fig" rid="F14">Fig. 69</xref>) and holotype SB 620 (<xref ref-type="fig" rid="F12">Figs 58</xref>, <xref ref-type="fig" rid="F21">110</xref>). Number of SO varying strongly.<!--PageBreak--></p><p>Pre-vulva may be slightly more structured (<xref ref-type="fig" rid="F14">Fig. 67</xref>).</p></tp:treatment-sec><tp:treatment-sec sec-type="Remarks"><title>Remarks.</title><p>The reasons for revalidation of <italic><tp:taxon-name>Fecenia protensa</tp:taxon-name></italic> and the synonymy of <italic><tp:taxon-name>Fecenia sumatrana</tp:taxon-name></italic> with the former are as follows: In Thailand, Malaysia, Singapore and on Bali at several localities subadult <italic><tp:taxon-name>Fecenia</tp:taxon-name></italic> females were collected together with adult females respectively, which showed the characteristic rounded-“W”-shaped epigyne. The pre-epigyne of the subadult female holotype of <italic><tp:taxon-name>Fecenia protensa</tp:taxon-name></italic> (SB 620) matches the ones of the subadult females mentioned above. In <xref ref-type="bibr" rid="B20">1908 Kulczyński</xref> described <italic><tp:taxon-name>Fecenia sumatrana.</tp:taxon-name></italic> The (adult) female holotype of this species exhibits the characteristic rounded-“W”-shaped epigyne. The adult females mentioned above match the holotype of <italic><tp:taxon-name>Fecenia sumatrana</tp:taxon-name></italic>. <italic><tp:taxon-name>Fecenia protensa</tp:taxon-name></italic> is the oldest name available and hence the valid name for this taxonomical species. It is distinguished from <italic><tp:taxon-name>Fecenia travancoria</tp:taxon-name></italic> by the BL of the vulva running almost transversal. Consequently, <italic><tp:taxon-name>Fecenia sumatrana</tp:taxon-name></italic> is not a junior synonym of <italic><tp:taxon-name>Fecenia travancoria</tp:taxon-name></italic> as postulated in <xref ref-type="bibr" rid="B27">Murphy (1986)</xref>, but a junior synonym of <italic><tp:taxon-name>Fecenia protensa</tp:taxon-name></italic>. Both, <italic><tp:taxon-name>Fecenia protensa</tp:taxon-name></italic> and <italic><tp:taxon-name>Fecenia travancoria</tp:taxon-name></italic> are regarded as valid species (see also remarks sub species description of <italic><tp:taxon-name>Fecenia travancoria</tp:taxon-name></italic>).</p><p>Reason for synonymy of <italic><tp:taxon-name>Fecenia nicobarensis</tp:taxon-name></italic> with <italic><tp:taxon-name>Fecenia protensa</tp:taxon-name></italic>: Although the types of <italic><tp:taxon-name>Psechrus nicobarensis</tp:taxon-name></italic> were not available on request it became obvious that <xref ref-type="bibr" rid="B54">Tikader (1977)</xref> dealt with <italic><tp:taxon-name>Fecenia protensa</tp:taxon-name></italic>. The drawing of the female epigyne in <xref ref-type="bibr" rid="B54">Tikader (1977</xref>: 208, fig. 27B) is not very informative, however, the rounded-“W”-shaped character of the epigyne is very clear. His fig. 27E of the right male palp is more detailed. However, the proportions probably do not reflect the real situation. Additionally, this illustration does not represent an exact ventral view of the palp. If the left palps of the males examined herein (SB 128, 136, 137, 218, 219, 512) were arranged in the same way/position, they would match the (mirrored) drawing in <xref ref-type="bibr" rid="B54">Tikader (1977)</xref>.</p></tp:treatment-sec><tp:treatment-sec sec-type="Disribution"><title>Disribution.</title><p>India [Nicobar Islands], Thailand, Malaysia, Singapore, Indonesia [Sumatra, Borneo, Bali].</p><fig id="F11" position="float" orientation="portrait"><label>Figures 48–54.</label><caption><p><italic><tp:taxon-name>Fecenia macilenta</tp:taxon-name></italic>. <bold>48–51</bold> ♀ (SB 390) from Selangor Prov., Malaysia. <bold>52–54</bold> Holotype ♂ (SB 395) from Perak Prov., Malaysia. <bold>48</bold> Epigyne, ventral view. <bold>49</bold> Vulva, dorsal view. <bold>50</bold> Course of internal duct system. <bold>51</bold> Left palpal claw, retrolateral view. <bold>52–54</bold> left palp, prolateral <bold>(52)</bold>, ventral <bold>(53)</bold> and retrolateral <bold>(54)</bold> view. DRTA = Dorso-retrolateral tibial apophysis; RPA = Retrolateral patellar apophysis; RTA = Retrolateral tibial apophysis.</p></caption><graphic xmlns:xlink="http://www.w3.org/1999/xlink" xlink:href="ZooKeys-153-001-g011.jpg" position="float" orientation="portrait" xlink:type="simple"/></fig><fig id="F12" position="float" orientation="portrait"><label>Figures 55–59.</label><caption><p><italic><tp:taxon-name>Fecenia protensa</tp:taxon-name></italic>, ♀ copulatory organ/primordial copulatory organ <bold>55–57</bold> Holotype ♀ of <italic><tp:taxon-name>Fecenia sumatrana</tp:taxon-name></italic> (SB 357) from Southern Sumatra, Indonesia <bold>58–59</bold> Holotype s.a. ♀ (SB 620) of <italic><tp:taxon-name>Fecenia protensa</tp:taxon-name></italic> from Nicobar Islands, India <bold>55</bold> Epigyne, ventral view <bold>56</bold> Vulva, dorsal view <bold>57</bold> Course of internal duct system <bold>58</bold> Pre-epigyne, ventral view <bold>59</bold> Pre-vulva, dorsal view. TR = Transversal edge/ridge of median septum (<bold>55</bold> in epigyne, <bold>58</bold> corresponding structure in pre-epigyne).</p></caption><graphic xmlns:xlink="http://www.w3.org/1999/xlink" xlink:href="ZooKeys-153-001-g012.jpg" position="float" orientation="portrait" xlink:type="simple"/></fig><fig id="F13" position="float" orientation="portrait"><label>Figures 60–63.</label><caption><p><italic><tp:taxon-name>Fecenia protensa</tp:taxon-name></italic>, ♂ palp <bold>60–62</bold> SB 218 from Nakhon Ratchasima Prov., Thailand <bold>63</bold> SB 137 from Bali, Indonesia <bold>60</bold> Prolateral view. <bold>61</bold> Retrolateral view <bold>62–63</bold> Ventral view.</p></caption><graphic xmlns:xlink="http://www.w3.org/1999/xlink" xlink:href="ZooKeys-153-001-g013.jpg" position="float" orientation="portrait" xlink:type="simple"/></fig><fig id="F14" position="float" orientation="portrait"><label>Figures 64–70.</label><caption><p><italic><tp:taxon-name>Fecenia protensa</tp:taxon-name></italic>, ♀ copulatory organ/primordial copulatory organ <bold>64–65</bold> ♀ SB 410 from Singapore <bold>66–67</bold> s.a. ♀ SB 185 from Pahang Prov., Malaysia <bold>68–69</bold> s.a. ♀ SB 216 from Songkhla Prov., Thailand <bold>70</bold> p.s.a. ♀ SB 897 from Sarawak Prov., Malaysia <bold>64</bold> Epigyne, ventral view <bold>65</bold> Vulva, dorsal view <bold>66, 69</bold> Pre-epigyne, ventral view <bold>67–68</bold> Pre-vulva, dorsal view <bold>70</bold> Pre-pre-epigyne, ventral view. TR = Transverse edge/ridge of (in this case primordial) median septum.</p></caption><graphic xmlns:xlink="http://www.w3.org/1999/xlink" xlink:href="ZooKeys-153-001-g014.jpg" position="float" orientation="portrait" xlink:type="simple"/></fig><fig id="F15" position="float" orientation="portrait"><label>Figures 71–78.</label><caption><p><italic><tp:taxon-name>Fecenia travancoria</tp:taxon-name></italic>, ♀ copulatory organ/primordial copulatory organ <bold>71–73</bold> ♀ SB 118 <bold>74–75</bold> s.a. ♀ SB 119, both from Erawan, Kanchanaburi Prov., Thailand <bold>76–78</bold> Holotype ♀ (SB 403) from Kerala Prov., India <bold>71, 76</bold> Epigyne, ventral view <bold>72, 77</bold> Vulva, dorsal view <bold>73, 78</bold> Course of internal duct system <bold>74</bold> Pre-epigyne, ventral view. <bold>75</bold> Pre-vulva, dorsal view.</p></caption><graphic xmlns:xlink="http://www.w3.org/1999/xlink" xlink:href="ZooKeys-153-001-g015.jpg" position="float" orientation="portrait" xlink:type="simple"/></fig></tp:treatment-sec><tp:treatment-sec><!--Section generated to contain objects referenced in tp:taxon-treatment.--><fig id="F20" position="float" orientation="portrait"><label>Figures 95–101.</label><caption><p><italic><tp:taxon-name>Fecenia</tp:taxon-name></italic> spp., male palp <bold>95, 101</bold> <italic><tp:taxon-name>Fecenia macilenta</tp:taxon-name></italic> <bold>96</bold> <italic><tp:taxon-name>Fecenia ochracea</tp:taxon-name></italic> <bold>97, 100</bold> <italic><tp:taxon-name>Fecenia cylindrata</tp:taxon-name></italic> <bold>98–99</bold> <italic><tp:taxon-name>Fecenia protensa</tp:taxon-name></italic> <bold>95, 101</bold> SB 389 from Selangor Prov., Malaysia <bold>96</bold> SB 187 from Halmahera, Indonesia <bold>97</bold> SB 510 from Champasak Prov., Laos <bold>100</bold> SB 204 from Chaiyaphoom Prov., Thailand <bold>98–99</bold> SB 512 from Koh Chang, Thailand <bold>95–98</bold> ventral view <bold>99–101</bold> retrolateral view.</p></caption><graphic xmlns:xlink="http://www.w3.org/1999/xlink" xlink:href="ZooKeys-153-001-g020.jpg" position="float" orientation="portrait" xlink:type="simple"/></fig><fig id="F21" position="float" orientation="portrait"><label>Figures 102–115.</label><caption><p><italic><tp:taxon-name>Fecenia</tp:taxon-name></italic> spp., female copulatory organs/primordial copulatory organs <bold>102–104</bold> <italic><tp:taxon-name>Fecenia ochracea</tp:taxon-name></italic> <bold>105–107</bold> <italic><tp:taxon-name>Fecenia cylindrata</tp:taxon-name></italic> <bold>108–110</bold> <italic><tp:taxon-name>Fecenia protensa</tp:taxon-name></italic> <bold>111–113</bold> <italic><tp:taxon-name>Fecenia travancoria</tp:taxon-name></italic> <bold>114–115</bold> <italic><tp:taxon-name>Fecenia macilenta</tp:taxon-name></italic> <bold>102–103</bold> ♀ SB 668 from New Guinea <bold>104</bold> s.a. ♀ SB 540 from New Britain, Papua New Guinea <bold>105–106</bold> ♀ from Loei Prov., Thailand <bold>107</bold> s.a. ♀ from Palon, Bago Prov., Myanmar <bold>108–109</bold> ♀ SB 215 from Songkhla Prov., Thailand <bold>110</bold> s.a. ♀ holotype of <italic><tp:taxon-name>Fecenia protensa</tp:taxon-name></italic> (SB 620) from Nicobar Islands. <bold>111</bold> ♀ holotype of <italic><tp:taxon-name>Fecenia travancoria</tp:taxon-name></italic> (SB 403) from Kerala Prov., India <bold>112–113</bold> ♀ SB 982 from Sri Lanka (remark on 113: photo of exuviae of subadult instar of same specimen as in 112) <bold>114–115</bold> ♀ SB 124 from Sumatera Barat Prov., Indonesia <bold>102, 105, 108, 111, 114</bold> ♀ epigyne, ventral view <bold>103, 106, 109, 112, 115</bold> ♀ vulva, dorsal view <bold>104, 107, 110, 113</bold> pre-epigyne of s.a. ♀.</p></caption><graphic xmlns:xlink="http://www.w3.org/1999/xlink" xlink:href="ZooKeys-153-001-g021.jpg" position="float" orientation="portrait" xlink:type="simple"/></fig><fig id="F22" position="float" orientation="portrait"><label>Figures 116–120.</label><caption><p><italic><tp:taxon-name>Fecenia</tp:taxon-name></italic> spp., habitus, web <bold>116–117, 120</bold> <italic><tp:taxon-name>Fecenia cylindrata</tp:taxon-name></italic>, ♀ SB 486 (<bold>116</bold>), ♂ SB 509 (<bold>117</bold>) from Champasak Prov., Laos, web (<bold>120</bold>) from Xishuangbanna, China <bold>118</bold> <italic><tp:taxon-name>Fecenia ochracea</tp:taxon-name></italic>, ♀ SB 161 from Auki, Solomon Islands <bold>119</bold> <italic><tp:taxon-name>Fecenia protensa</tp:taxon-name></italic>, ♀ SB 256 from Bali, Indonesia <bold>116, 118</bold> Habitus, ventral view <bold>117</bold> Habitus, dorso-lateral view <bold>119</bold> Habitus, dorsal view <bold>116–117, 119</bold> Photos by Peter Jäger <bold>120</bold> Photo by Jeremy Miller.</p></caption><graphic xmlns:xlink="http://www.w3.org/1999/xlink" xlink:href="ZooKeys-153-001-g022.jpg" position="float" orientation="portrait" xlink:type="simple"/></fig></tp:treatment-sec><ref-list><ref id="B20"><mixed-citation xmlns:xlink="http://www.w3.org/1999/xlink" xlink:type="simple"><person-group><name name-style="western"><surname>Kulczyński</surname><given-names>W</given-names></name></person-group> (<year>1908</year>)<article-title> Symbola ad faunam Aranearum Javae et Sumatrae cognoscendam. I. Mygalomorphae et Cribellatae.</article-title><source>Bulletin de l'academie des sciences de Cracovie </source><volume>6</volume> (<issue>1908</issue>): <fpage>527</fpage>-<lpage>581</lpage>.</mixed-citation></ref><ref id="B34"><mixed-citation xmlns:xlink="http://www.w3.org/1999/xlink" xlink:type="simple"><person-group><name name-style="western"><surname>Reimoser</surname><given-names>E</given-names></name></person-group> (<year>1936</year>)<source> Fauna Buruana. Arachnoidea. Treubia 7(Suppl.): 405–413.
</source></mixed-citation></ref><ref id="B24"><mixed-citation xmlns:xlink="http://www.w3.org/1999/xlink" xlink:type="simple"><person-group><name name-style="western"><surname>Lehtinen</surname><given-names>PT</given-names></name></person-group> (<year>1967</year>)<article-title> Classification of the Cribellate Spiders and some allied families, with notes on the evolution of the suborder Araneomorpha.</article-title><source>Annales Zoologici Fennici </source><volume>4</volume>: <fpage>199</fpage>-<lpage>468</lpage>.</mixed-citation></ref><ref id="B25"><mixed-citation xmlns:xlink="http://www.w3.org/1999/xlink" xlink:type="simple"><person-group><name name-style="western"><surname>Levi</surname><given-names>HW</given-names></name></person-group> (<year>1982</year>)<article-title> The spider genera <italic>Psechrus</italic> and <italic>Fecenia</italic> (Araneae: Psechridae).</article-title><source>Pacific Insects </source><volume>24</volume> (<issue>2</issue>): <fpage>114</fpage>-<lpage>138</lpage>.</mixed-citation></ref><ref id="B27"><mixed-citation xmlns:xlink="http://www.w3.org/1999/xlink" xlink:type="simple"><person-group><name name-style="western"><surname>Murphy</surname><given-names>J</given-names></name></person-group> (<year>1986</year>)<article-title> Additional information concerning the spider family Psechridae.</article-title><source>Bulletin of the British Arachnological Society </source><volume>7</volume> (<issue>2</issue>): <fpage>65</fpage>-<lpage>68</lpage>.</mixed-citation></ref><ref id="B33"><mixed-citation xmlns:xlink="http://www.w3.org/1999/xlink" xlink:type="simple"><person-group><name name-style="western"><surname>Reimoser</surname><given-names>E</given-names></name></person-group> (<year>1929</year>)<article-title> Spolia Mentawiensia. Araneae.</article-title><source>Bulletin of the Raffles Museum Singapore </source><volume>2</volume>: <fpage>125</fpage>-<lpage>133</lpage>.</mixed-citation></ref><ref id="B17"><mixed-citation xmlns:xlink="http://www.w3.org/1999/xlink" xlink:type="simple"><!--PageBreak--><person-group><name name-style="western"><surname>Jose</surname><given-names>KS</given-names></name><name name-style="western"><surname>Sebastian</surname><given-names>PA</given-names></name></person-group> (<year>2001</year>)<article-title> Occurrence of <italic>Psechrus alticeps</italic> Pocock (Araneae: Psechridae) in Western Ghats, Kerala with a redescription and notes on its habit and habitat.</article-title><source>Journal, Bombay Natural History Society </source><volume>98</volume>: <fpage>304</fpage>-<lpage>306</lpage>.</mixed-citation></ref><ref id="B18"><mixed-citation xmlns:xlink="http://www.w3.org/1999/xlink" xlink:type="simple"><person-group><name name-style="western"><surname>Koh</surname><given-names>JKH</given-names></name></person-group> (<year>1989</year>)<source> A guide to common Singapore spiders. Singapore Science Centre. Singapore, 160 pp.
</source></mixed-citation></ref><ref id="B54"><mixed-citation xmlns:xlink="http://www.w3.org/1999/xlink" xlink:type="simple"><person-group><name name-style="western"><surname>Tikader</surname><given-names>BK</given-names></name></person-group> (<year>1977</year>)<article-title> Studies on spider fauna of Andaman and Nicobar islands, Indian Ocean.</article-title><source>Records of the Zoological Survey of India </source><volume>72</volume>: <fpage>153</fpage>-<lpage>212</lpage>.</mixed-citation></ref></ref-list></tp:taxon-treatment>
