# Supplementary material for: Revision of the pseudo-orbweavers of the genus Fecenia Simon, 1887 (Araneae, Psechridae), with emphasis on their pre-epigyne
Source: Zookeys. 2011 Dec 9;(153):1–56. doi: 10.3897/zookeys.153.2110 (PMC3238043; doi:10.3897/zookeys.153.2110)
Supplement: XML Treatment for Fecenia travancoria [file zookeys.153.2110-treatment5.xml]

<!DOCTYPE tp:taxon-treatment
  PUBLIC "-//TaxonX//DTD Taxonomic Treatment Publishing DTD v0 20100105//EN" "tax-treatment-NSO.dtd">
<tp:taxon-treatment xmlns:tp="http://www.plazi.org/taxpub"><tp:treatment-meta><mixed-citation publication-type="journal"><person-group><name><surname>Bayer</surname><given-names>Steffen</given-names></name></person-group><article-title>Revision of the pseudo-orbweavers of the genus 
                    <italic>Fecenia</italic> Simon, 1887 (Araneae, Psechridae), with emphasis on their pre-epigyne</article-title><source>Zookeys</source><day>9</day><month>12</month><year>2011</year><volume>2011</volume><issue>153</issue><fpage>1</fpage><lpage>56</lpage><pub-id pub-id-type="doi">10.3897/zookeys.153.2110</pub-id></mixed-citation></tp:treatment-meta><tp:nomenclature><tp:taxon-name>
                            <tp:taxon-name-part taxon-name-part-type="genus">Fecenia</tp:taxon-name-part>
                            <tp:taxon-name-part taxon-name-part-type="species">travancoria</tp:taxon-name-part>
                        <object-id xmlns:xlink="http://www.w3.org/1999/xlink" xlink:type="simple">http://species-id.net/wiki/Fecenia_travancoria</object-id>
                        </tp:taxon-name><tp:taxon-authority>Pocock, 1899</tp:taxon-authority><xref ref-type="fig" rid="F15">Figs 71–78</xref><xref ref-type="fig" rid="F21">111–113</xref><tp:nomenclature-citation-list><tp:nomenclature-citation><tp:taxon-name>Fecenia travancoria</tp:taxon-name><comment> Pocock, 1899: 750 (Description of ♀), [Holotype ♀ (SB 403) from INDIA: Kerala Prov.: Madatory; H. Ferguson leg. III.1896; NHM 99·1·17·36, examined]; <xref ref-type="bibr" rid="B20">Kulczyński 1908</xref>: 570; <xref ref-type="bibr" rid="B34">Reimoser 1936</xref>: 406; <xref ref-type="bibr" rid="B24">Lehtinen 1967</xref>: 234 (Synonymy with <italic><tp:taxon-name>Fecenia macilenta</tp:taxon-name></italic>); <xref ref-type="bibr" rid="B27">Murphy 1986</xref>: 65 (Removed from synonymy with <italic><tp:taxon-name>Fecenia macilenta</tp:taxon-name></italic>); <xref ref-type="bibr" rid="B17">Jose and Sebastian 2001</xref>: 304; <xref ref-type="bibr" rid="B36">Sebastian and Peter 2009</xref>: 277 (Description of ♀).</comment></tp:nomenclature-citation><tp:nomenclature-citation><tp:taxon-name>Fecenia macilenta</tp:taxon-name><comment> - <xref ref-type="bibr" rid="B25">Levi 1982</xref>: 136, figs 83–87, ad part, figs 83, 86–87 misidentified (fig 86: Illustration of ♀).</comment></tp:nomenclature-citation><!--PageBreak--><!--PageBreak--></tp:nomenclature-citation-list></tp:nomenclature><tp:treatment-sec sec-type="Additional material examined"><title>Additional material examined.</title><p>(3 ♀♀, 2 s.a. ♀♀, 2 juvenile specimens). <bold>INDIA:</bold> <bold>Kerala Prov.:</bold> Ernakulam; K. S. Jose leg. 23.III.2001; 1 ♀ (SB 863, checked via photo of entire specimen, ventral view, kindly provided by K. S. Jose), SJPC. <bold>SRI LANKA:</bold> <bold>Sabaragamuwa Prov.:</bold> Ratnapura, peak wilderness area; W. Sedgwick leg. 11.VIII.1979; 1 juv. (SB 481), MCZ 82528. Pitadeniya, Sinharaja Nature Reserve, <named-content xmlns:xlink="http://www.w3.org/1999/xlink" content-type="dwc:verbatimCoordinates" xlink:type="simple">6°21'40.2"N, 80°29'03.6"E</named-content>, ca. 300 m, primary forest, in palm, 1.5 m above ground; V. Hartmann leg. 16.I.2011 as immature, raised in laboratory, adult 05.IV.2011; 1 ♀ (SB 982, from this specimen the exuviae of the subadult instar, thus its pre-epigyne, was kept and preserved), SMF. <bold>THAILAND:</bold> <bold>Kanchanaburi Prov.:</bold> Erawan Waterfall in Erawan N.P., evergreen rainforest; C.L. &amp; P.R. Deeleman leg. 15.III.1986; 1 ♀ (SB 118), 1 s.a. ♀ (SB 119), 2 juvs (SB 903–904), Deeleman Coll. in RMNH.</p></tp:treatment-sec><tp:treatment-sec sec-type="Diagnosis"><title>Diagnosis.</title><p>Females distinguished from other <italic><tp:taxon-name>Fecenia</tp:taxon-name></italic> species except <italic><tp:taxon-name>Fecenia protensa</tp:taxon-name></italic> by having anterior margins of lateral lobes (AML) anteriorly more or less converging and surrounding epigynal pit partly and the anterior part of median septum (AS) comprising a longitudinal, anteriorly pointed folding (<xref ref-type="fig" rid="F15">Fig. 76</xref>); moreover, by having a notched transversal edge (TR) of median septum. Females are distinguished from <italic><tp:taxon-name>Fecenia protensa</tp:taxon-name></italic> by the almost longitudinal borderline (BL) between strongly sclerotised section (SSI) and the transparent section of internal duct system (TSI) in vulva (<xref ref-type="fig" rid="F15">Fig. 77</xref>).</p></tp:treatment-sec><tp:treatment-sec sec-type="Description"><title>Description.</title><p>MALE: unknown.</p><p>FEMALE(measurements of holotype first, those of other females in parentheses): Body and eye measurements. Carapace length 5.9 (4.4–5.2) , carapace width 4.0 (3.0–3.3), anterior width of carapace 2.9 (2.2–2.5), opisthosoma length 7.8 (7.2–12.3), opisthosoma width 4.3 (4.0–5.4). Eyes: AME 0.36 (0.23–0.28), ALE 0.20 (0.12–0.18), PME 0.24 (0.14–0.21), PLE 0.23 (0.14–0.20), AME–AME 0.37 (0.22–0.31), AME–ALE 0.15 (0.09–0.13), PME–PME 0.47 (0.26–0.39), PME–PLE 0.48 (0.39–0.43), AME–PME 0.37 (0.22–0.30), ALE–PLE 0.26 (0.21–0.24), clypeus height at AME 0.43 (0.36–0.40), at ALE 0.39 (0.32–0.34). Measurements of palp and legs. Palp 6.2 (4.5–5.7) [2.1 (1.5–1.9), 1.1 (0.8–1.0), 1.1 (0.8–1.0), 1.9 (1.4–1.8)], I 33.3 (24.4–29.7) [8.8 (6.4–7.9), 2.4 (1.9–2.1), 9.0 (7.1–8.0), 9.2 (6.2–8.1), 3.9 (2.8–3.6)], II 21.3 (15.0–18.9) [5.9 (4.0–5.1), 2.0 (1.5–1.9), 5.7 (4.1–5.0), 5.2 (3.5–4.6), 2.5 (1.9–2.3)], III 13.1 (9.8–11.8) [3.9 (2.8–3.4), 1.6 (1.3–1.5), 3.1 (2.4–2.8), 2.9 (2.1–2.7), 1.6 (1.2–1.4)], IV 19.8 (14.5–17.9) [5.5 (4.0–4.9), 2.0 (1.5–1.7), 5.2 (4.1–4.8), 4.8 (3.3–4.5), 2.3 (1.6–2.0)]. Leg formula: 1243. Palpal claw with 9 (9–10) teeth. Spination (holotype from Madatory, India). Palp: 110, 000, 0000, 0000; legs: femur I 412, II 312, III 113, IV 011; patella I–IV 000; tibia I 2006, II 3004, III 0013, IV 0013; metatarsus I–II 2015, III 1015, IV 1014. Colouration: As described for the genus <italic><tp:taxon-name>Fecenia</tp:taxon-name></italic>. <xref ref-type="bibr" rid="B36">Sebastian and Peter (2009</xref>, plate 94) show a photo of female habitus. Copulatory organ: In epigyne AS clearly broader than PS (<xref ref-type="fig" rid="F15">Figs 76</xref>, 111). AML strongly sclerotised. Epigynal muscle sigilla (EM) integrated in epigynal field. Female holotype with four slit sense organs (SO) on each side outside the epigynal field (EF) (<xref ref-type="fig" rid="F15">Fig. 76</xref>), ♀ SB 982 from Sri Lanka with three SO on each side, all in EF and ♀ SB 118 from Thailand with one on each side outside EF (<xref ref-type="fig" rid="F15">Fig. 71</xref>). In contrast to <italic><tp:taxon-name>Fecenia protensa</tp:taxon-name></italic>, folding of AS may be extending further anteriorly than AML (<xref ref-type="fig" rid="F15">Figs 76</xref>, <xref ref-type="fig" rid="F21">111</xref>), but not always. Vulva with short (shorter than in all <italic><tp:taxon-name>Fecenia</tp:taxon-name></italic> species but <italic><tp:taxon-name>Fecenia macilenta</tp:taxon-name></italic>) an<!--PageBreak-->d broad TSI (<xref ref-type="fig" rid="F15">Fig. 77</xref>). SSI may be darker than in <italic><tp:taxon-name>Fecenia protensa</tp:taxon-name></italic> and with ca. 2 curves (<xref ref-type="fig" rid="F15">Figs 78</xref>, <xref ref-type="fig" rid="F21">112</xref>). Primordial copulatory organ: Pre-epigyne: Very similar to <italic><tp:taxon-name>Fecenia protensa</tp:taxon-name></italic>, but lateral prongs of the “crown” narrower (<xref ref-type="fig" rid="F15">Fig. 74</xref>, in <xref ref-type="fig" rid="F21">Fig. 113</xref> hard to recognise). Pre-vulva: Very similar to <italic><tp:taxon-name>Fecenia protensa</tp:taxon-name></italic> in having bulbous/spherical pre-receptacula (<xref ref-type="fig" rid="F12">Figs 59</xref>, <xref ref-type="fig" rid="F14">67–68</xref>, <xref ref-type="fig" rid="F15">75</xref>), with centres of the latter being rather far away (more than three times the diameter of one pre-receptaculum). <italic><tp:taxon-name>Fecenia travancoria</tp:taxon-name></italic> is hard to distinguish from <italic><tp:taxon-name>Fecenia protensa</tp:taxon-name></italic> by the characters of the pre-vulva. In <italic><tp:taxon-name>Fecenia travancoria</tp:taxon-name></italic> the receptacula are rather oval in shape (<xref ref-type="fig" rid="F15">Fig. 75</xref>), in <italic><tp:taxon-name>Fecenia protensa</tp:taxon-name></italic> round. Variation of copulatory organs: In ♀ SB 118 (<xref ref-type="fig" rid="F15">Fig. 71</xref>) from Erawan, Thailand the distance between AS and AML is shorter than in holotype. In ♀ SB 118 (<xref ref-type="fig" rid="F15">Fig. 71</xref>) and in ♀ SB 982 from Sri Lanka the folding of AS extending not as far anteriorly than in holotype (<xref ref-type="fig" rid="F15">Fig. 76</xref>). The vulvae of the ♀♀ examined as well as the primordial copulatory organs of the s.a. ♀♀ showed no significant variation.</p></tp:treatment-sec><tp:treatment-sec sec-type="Remarks"><title>Remarks.</title><p>This species is very similar to <italic><tp:taxon-name>Fecenia protensa</tp:taxon-name></italic>. There are only fine differences in characters of the vulva (see diagnosis). Up to now, no intermediate forms concerning the shape of vulva have been found. Though it cannot be fully excluded, it seems rather unlikely that <italic><tp:taxon-name>Fecenia travancoria</tp:taxon-name></italic> is a junior synonym of <italic><tp:taxon-name>Fecenia protensa</tp:taxon-name></italic>. Generally, in <italic><tp:taxon-name>Fecenia</tp:taxon-name></italic> species the vulva shows less intraspecific variation than the epigyne. By now I consider <italic><tp:taxon-name>Fecenia travancoria</tp:taxon-name></italic> as valid species. But with more material from the southern Provinces of India, especially males, it may be possible to clarify this ‘difficult taxonomic case'.</p></tp:treatment-sec><tp:treatment-sec sec-type="Disribution"><title>Disribution.</title><p>India [Kerala Prov.], Sri Lanka, Thailand.</p><fig id="F16" position="float" orientation="portrait"><label>Figures 79–82.</label><caption><p><italic><tp:taxon-name>Fecenia cylindrata</tp:taxon-name></italic>, ♀ epigyne/primordial epigyne, ventral view <bold>79</bold> ♀ SB 919 <bold>81</bold> s.a. ♀ SB 911, both from Bago Prov., Myanmar <bold>80</bold> s.a. ♀ SB535 from Champasak Prov., Laos <bold>82</bold> p.s.a. ♀ SB 937 from Luang Prabang Prov., Laos <bold>79</bold> Epigyne <bold>80–81</bold> Pre-epigyne <bold>82</bold> Pre-pre-epigyne. AML = Anterior margin of lateral lobe; AS = Anterior part of median septum; CO = Copulatory opening; EF = Epigynal field; EM = Epigynal muscle sigilla; LL = Lateral lobe; PS = Posterior part of median septum; SO = Slit sense organ; TR = Transversal edge/ridge of median septum.</p></caption><graphic xmlns:xlink="http://www.w3.org/1999/xlink" xlink:href="ZooKeys-153-001-g016.jpg" position="float" orientation="portrait" xlink:type="simple"/></fig><fig id="F17" position="float" orientation="portrait"><label>Figures 83–86.</label><caption><p><italic><tp:taxon-name>Fecenia cylindrata</tp:taxon-name></italic>, ♀ vulva/pre-vulva, dorsal view <bold>83–84</bold> ♀ SB 919 <bold>85</bold> s.a. ♀ SB 911, both from Bago Prov., Myanmar <bold>86</bold> s.a. ♀ SB535 from Champasak Prov., Laos <bold>83</bold> Vulva <bold>84</bold> Course of internal duct system <bold>85–86</bold> Pre-vulva. BL = Borderline between SSI and TSI; FD = Fertilisation duct; SH = Spermathecal head; SSI = Strongly sclerotised section of internal duct system; TSI = Transparent section of internal duct system.</p></caption><graphic xmlns:xlink="http://www.w3.org/1999/xlink" xlink:href="ZooKeys-153-001-g017.jpg" position="float" orientation="portrait" xlink:type="simple"/></fig><fig id="F18" position="float" orientation="portrait"><label>Figures 87–90.</label><caption><p><italic><tp:taxon-name>Fecenia cylindrata</tp:taxon-name></italic>, ♂ palp <bold>87–89</bold> SB 928 from Bago Prov., Myanmar <bold>90</bold> SB 111 from Hainan, China <bold>87</bold> Prolateral view <bold>88</bold> Retrolateral view <bold>89–90</bold> Ventral view. Remark on <xref ref-type="fig" rid="F18">Fig. 90</xref>: Details omitted, embolus slipped behind conductor. bEA = Basal embolus apophysis.</p></caption><graphic xmlns:xlink="http://www.w3.org/1999/xlink" xlink:href="ZooKeys-153-001-g018.jpg" position="float" orientation="portrait" xlink:type="simple"/></fig><fig id="F19" position="float" orientation="portrait"><label>Figures 91–94.</label><caption><p><italic><tp:taxon-name>Fecenia cylindrata</tp:taxon-name></italic>, ♀ copulatory organ/primordial copulatory organ <bold>91–92</bold> ♀SB 110 from Hainan, China <bold>93–94</bold> s.a. ♀SB 921 from Bago Prov., Myanmar <bold>91</bold> Epigyne, ventral view <bold>92</bold> Vulva, dorsal view <bold>93</bold> Pre-vulva, dorsal view. <bold>94</bold> Pre-epigyne, ventral view. Remark on Figs <bold>91–92</bold>: Details omitted. Asterisk indicates the folding, which divides the anterior from the posterior part of AS.</p></caption><graphic xmlns:xlink="http://www.w3.org/1999/xlink" xlink:href="ZooKeys-153-001-g019.jpg" position="float" orientation="portrait" xlink:type="simple"/></fig><fig id="F20" position="float" orientation="portrait"><label>Figures 95–101.</label><caption><p><italic><tp:taxon-name>Fecenia</tp:taxon-name></italic> spp., male palp <bold>95, 101</bold> <italic><tp:taxon-name>Fecenia macilenta</tp:taxon-name></italic> <bold>96</bold> <italic><tp:taxon-name>Fecenia ochracea</tp:taxon-name></italic> <bold>97, 100</bold> <italic><tp:taxon-name>Fecenia cylindrata</tp:taxon-name></italic> <bold>98–99</bold> <italic><tp:taxon-name>Fecenia protensa</tp:taxon-name></italic> <bold>95, 101</bold> SB 389 from Selangor Prov., Malaysia <bold>96</bold> SB 187 from Halmahera, Indonesia <bold>97</bold> SB 510 from Champasak Prov., Laos <bold>100</bold> SB 204 from Chaiyaphoom Prov., Thailand <bold>98–99</bold> SB 512 from Koh Chang, Thailand <bold>95–98</bold> ventral view <bold>99–101</bold> retrolateral view.</p></caption><graphic xmlns:xlink="http://www.w3.org/1999/xlink" xlink:href="ZooKeys-153-001-g020.jpg" position="float" orientation="portrait" xlink:type="simple"/></fig></tp:treatment-sec><tp:treatment-sec><!--Section generated to contain objects referenced in tp:taxon-treatment.--><fig id="F15" position="float" orientation="portrait"><label>Figures 71–78.</label><caption><p><italic><tp:taxon-name>Fecenia travancoria</tp:taxon-name></italic>, ♀ copulatory organ/primordial copulatory organ <bold>71–73</bold> ♀ SB 118 <bold>74–75</bold> s.a. ♀ SB 119, both from Erawan, Kanchanaburi Prov., Thailand <bold>76–78</bold> Holotype ♀ (SB 403) from Kerala Prov., India <bold>71, 76</bold> Epigyne, ventral view <bold>72, 77</bold> Vulva, dorsal view <bold>73, 78</bold> Course of internal duct system <bold>74</bold> Pre-epigyne, ventral view. <bold>75</bold> Pre-vulva, dorsal view.</p></caption><graphic xmlns:xlink="http://www.w3.org/1999/xlink" xlink:href="ZooKeys-153-001-g015.jpg" position="float" orientation="portrait" xlink:type="simple"/></fig><fig id="F21" position="float" orientation="portrait"><label>Figures 102–115.</label><caption><p><italic><tp:taxon-name>Fecenia</tp:taxon-name></italic> spp., female copulatory organs/primordial copulatory organs <bold>102–104</bold> <italic><tp:taxon-name>Fecenia ochracea</tp:taxon-name></italic> <bold>105–107</bold> <italic><tp:taxon-name>Fecenia cylindrata</tp:taxon-name></italic> <bold>108–110</bold> <italic><tp:taxon-name>Fecenia protensa</tp:taxon-name></italic> <bold>111–113</bold> <italic><tp:taxon-name>Fecenia travancoria</tp:taxon-name></italic> <bold>114–115</bold> <italic><tp:taxon-name>Fecenia macilenta</tp:taxon-name></italic> <bold>102–103</bold> ♀ SB 668 from New Guinea <bold>104</bold> s.a. ♀ SB 540 from New Britain, Papua New Guinea <bold>105–106</bold> ♀ from Loei Prov., Thailand <bold>107</bold> s.a. ♀ from Palon, Bago Prov., Myanmar <bold>108–109</bold> ♀ SB 215 from Songkhla Prov., Thailand <bold>110</bold> s.a. ♀ holotype of <italic><tp:taxon-name>Fecenia protensa</tp:taxon-name></italic> (SB 620) from Nicobar Islands. <bold>111</bold> ♀ holotype of <italic><tp:taxon-name>Fecenia travancoria</tp:taxon-name></italic> (SB 403) from Kerala Prov., India <bold>112–113</bold> ♀ SB 982 from Sri Lanka (remark on 113: photo of exuviae of subadult instar of same specimen as in 112) <bold>114–115</bold> ♀ SB 124 from Sumatera Barat Prov., Indonesia <bold>102, 105, 108, 111, 114</bold> ♀ epigyne, ventral view <bold>103, 106, 109, 112, 115</bold> ♀ vulva, dorsal view <bold>104, 107, 110, 113</bold> pre-epigyne of s.a. ♀.</p></caption><graphic xmlns:xlink="http://www.w3.org/1999/xlink" xlink:href="ZooKeys-153-001-g021.jpg" position="float" orientation="portrait" xlink:type="simple"/></fig><fig id="F12" position="float" orientation="portrait"><label>Figures 55–59.</label><caption><p><italic><tp:taxon-name>Fecenia protensa</tp:taxon-name></italic>, ♀ copulatory organ/primordial copulatory organ <bold>55–57</bold> Holotype ♀ of <italic><tp:taxon-name>Fecenia sumatrana</tp:taxon-name></italic> (SB 357) from Southern Sumatra, Indonesia <bold>58–59</bold> Holotype s.a. ♀ (SB 620) of <italic><tp:taxon-name>Fecenia protensa</tp:taxon-name></italic> from Nicobar Islands, India <bold>55</bold> Epigyne, ventral view <bold>56</bold> Vulva, dorsal view <bold>57</bold> Course of internal duct system <bold>58</bold> Pre-epigyne, ventral view <bold>59</bold> Pre-vulva, dorsal view. TR = Transversal edge/ridge of median septum (<bold>55</bold> in epigyne, <bold>58</bold> corresponding structure in pre-epigyne).</p></caption><graphic xmlns:xlink="http://www.w3.org/1999/xlink" xlink:href="ZooKeys-153-001-g012.jpg" position="float" orientation="portrait" xlink:type="simple"/></fig><fig id="F14" position="float" orientation="portrait"><label>Figures 64–70.</label><caption><p><italic><tp:taxon-name>Fecenia protensa</tp:taxon-name></italic>, ♀ copulatory organ/primordial copulatory organ <bold>64–65</bold> ♀ SB 410 from Singapore <bold>66–67</bold> s.a. ♀ SB 185 from Pahang Prov., Malaysia <bold>68–69</bold> s.a. ♀ SB 216 from Songkhla Prov., Thailand <bold>70</bold> p.s.a. ♀ SB 897 from Sarawak Prov., Malaysia <bold>64</bold> Epigyne, ventral view <bold>65</bold> Vulva, dorsal view <bold>66, 69</bold> Pre-epigyne, ventral view <bold>67–68</bold> Pre-vulva, dorsal view <bold>70</bold> Pre-pre-epigyne, ventral view. TR = Transverse edge/ridge of (in this case primordial) median septum.</p></caption><graphic xmlns:xlink="http://www.w3.org/1999/xlink" xlink:href="ZooKeys-153-001-g014.jpg" position="float" orientation="portrait" xlink:type="simple"/></fig></tp:treatment-sec><ref-list><ref id="B20"><mixed-citation xmlns:xlink="http://www.w3.org/1999/xlink" xlink:type="simple"><person-group><name name-style="western"><surname>Kulczyński</surname><given-names>W</given-names></name></person-group> (<year>1908</year>)<article-title> Symbola ad faunam Aranearum Javae et Sumatrae cognoscendam. I. Mygalomorphae et Cribellatae.</article-title><source>Bulletin de l'academie des sciences de Cracovie </source><volume>6</volume> (<issue>1908</issue>): <fpage>527</fpage>-<lpage>581</lpage>.</mixed-citation></ref><ref id="B34"><mixed-citation xmlns:xlink="http://www.w3.org/1999/xlink" xlink:type="simple"><person-group><name name-style="western"><surname>Reimoser</surname><given-names>E</given-names></name></person-group> (<year>1936</year>)<source> Fauna Buruana. Arachnoidea. Treubia 7(Suppl.): 405–413.
</source></mixed-citation></ref><ref id="B24"><mixed-citation xmlns:xlink="http://www.w3.org/1999/xlink" xlink:type="simple"><person-group><name name-style="western"><surname>Lehtinen</surname><given-names>PT</given-names></name></person-group> (<year>1967</year>)<article-title> Classification of the Cribellate Spiders and some allied families, with notes on the evolution of the suborder Araneomorpha.</article-title><source>Annales Zoologici Fennici </source><volume>4</volume>: <fpage>199</fpage>-<lpage>468</lpage>.</mixed-citation></ref><ref id="B27"><mixed-citation xmlns:xlink="http://www.w3.org/1999/xlink" xlink:type="simple"><person-group><name name-style="western"><surname>Murphy</surname><given-names>J</given-names></name></person-group> (<year>1986</year>)<article-title> Additional information concerning the spider family Psechridae.</article-title><source>Bulletin of the British Arachnological Society </source><volume>7</volume> (<issue>2</issue>): <fpage>65</fpage>-<lpage>68</lpage>.</mixed-citation></ref><ref id="B17"><mixed-citation xmlns:xlink="http://www.w3.org/1999/xlink" xlink:type="simple"><!--PageBreak--><person-group><name name-style="western"><surname>Jose</surname><given-names>KS</given-names></name><name name-style="western"><surname>Sebastian</surname><given-names>PA</given-names></name></person-group> (<year>2001</year>)<article-title> Occurrence of <italic>Psechrus alticeps</italic> Pocock (Araneae: Psechridae) in Western Ghats, Kerala with a redescription and notes on its habit and habitat.</article-title><source>Journal, Bombay Natural History Society </source><volume>98</volume>: <fpage>304</fpage>-<lpage>306</lpage>.</mixed-citation></ref><ref id="B36"><mixed-citation xmlns:xlink="http://www.w3.org/1999/xlink" xlink:type="simple"><person-group><name name-style="western"><surname>Sebastian</surname><given-names>PA</given-names></name><name name-style="western"><surname>Peter</surname><given-names>KV</given-names></name></person-group> (<year>2009</year>)<source> Spiders of India.</source><publisher-name>Universities Press</publisher-name>, <publisher-loc>Hyderabad</publisher-loc>, <lpage>614</lpage> pp.</mixed-citation></ref><ref id="B25"><mixed-citation xmlns:xlink="http://www.w3.org/1999/xlink" xlink:type="simple"><person-group><name name-style="western"><surname>Levi</surname><given-names>HW</given-names></name></person-group> (<year>1982</year>)<article-title> The spider genera <italic>Psechrus</italic> and <italic>Fecenia</italic> (Araneae: Psechridae).</article-title><source>Pacific Insects </source><volume>24</volume> (<issue>2</issue>): <fpage>114</fpage>-<lpage>138</lpage>.</mixed-citation></ref></ref-list></tp:taxon-treatment>
