# Supplementary material for: Revision of the pseudo-orbweavers of the genus Fecenia Simon, 1887 (Araneae, Psechridae), with emphasis on their pre-epigyne
Source: Zookeys. 2011 Dec 9;(153):1–56. doi: 10.3897/zookeys.153.2110 (PMC3238043; doi:10.3897/zookeys.153.2110)
Supplement: XML Treatment for Fecenia cylindrata [file zookeys.153.2110-treatment6.xml]

<!DOCTYPE tp:taxon-treatment
  PUBLIC "-//TaxonX//DTD Taxonomic Treatment Publishing DTD v0 20100105//EN" "tax-treatment-NSO.dtd">
<tp:taxon-treatment xmlns:tp="http://www.plazi.org/taxpub"><tp:treatment-meta><mixed-citation publication-type="journal"><person-group><name><surname>Bayer</surname><given-names>Steffen</given-names></name></person-group><article-title>Revision of the pseudo-orbweavers of the genus 
                    <italic>Fecenia</italic> Simon, 1887 (Araneae, Psechridae), with emphasis on their pre-epigyne</article-title><source>Zookeys</source><day>9</day><month>12</month><year>2011</year><volume>2011</volume><issue>153</issue><fpage>1</fpage><lpage>56</lpage><pub-id pub-id-type="doi">10.3897/zookeys.153.2110</pub-id></mixed-citation></tp:treatment-meta><tp:nomenclature><tp:taxon-name>
                            <tp:taxon-name-part taxon-name-part-type="genus">Fecenia</tp:taxon-name-part>
                            <tp:taxon-name-part taxon-name-part-type="species">cylindrata</tp:taxon-name-part>
                        <object-id xmlns:xlink="http://www.w3.org/1999/xlink" xlink:type="simple">http://species-id.net/wiki/Fecenia_cylindrata</object-id>
                        </tp:taxon-name><tp:taxon-authority>Thorell, 1895</tp:taxon-authority><xref ref-type="fig" rid="F16">Figs 79</xref><xref ref-type="fig" rid="F17"/><xref ref-type="fig" rid="F18"/><xref ref-type="fig" rid="F19">–94</xref><xref ref-type="fig" rid="F20">97, 100</xref><xref ref-type="fig" rid="F21">105–107</xref><xref ref-type="fig" rid="F22">116–117</xref><xref ref-type="fig" rid="F23">120–123</xref><tp:nomenclature-citation-list><tp:nomenclature-citation><tp:taxon-name>Fecenia cylindrata</tp:taxon-name><comment> Thorell, 1895: 64 (Description of juveniles), [2 syntypes: juvenile syntype (SB 281, neither penultimate nor antepenultimate instar, thus sex unknown) from MYANMAR: Bago Prov.: Delta near Tharrawaddy (ca. 100 km NW of Yangon); 1884–1887, ded. E.W. Oates; NRS Thorell-Coll.-No. 70a., examined; other juvenile syntype from MYANMAR: Tanintharyi Prov.: Dawei, “on an island in Tavoy river”; 1884–1887, ded. E.W. Oates; type deposition unknown, maybe lost, thus not examined]; <xref ref-type="bibr" rid="B53">Thorell 1897</xref>: 263 (Description of ♂ and ♀); <xref ref-type="bibr" rid="B31">Pocock 1900</xref>: 212 (Description of ♀); <xref ref-type="bibr" rid="B20">Kulczyński 1908</xref>: 570; <xref ref-type="bibr" rid="B34">Reimoser 1936</xref>: 406; <xref ref-type="bibr" rid="B24">Lehtinen 1967</xref>: 234, figs 472–473 (Illustration of carapace, illustration of ♂); <xref ref-type="bibr" rid="B25">Levi 1982</xref>: 136, figs 80–82 (Illustration of ♂ and ♀); <xref ref-type="bibr" rid="B27">Murphy 1986</xref>: 65; <xref ref-type="bibr" rid="B59">Yang and Wang 1993</xref>: 29, figs 1–4 (Illustration of ♂ and ♀); <xref ref-type="bibr" rid="B44">Song et al. 1999</xref>: 397, figs 231O–Q (Illustration of ♂ and ♀); <xref ref-type="bibr" rid="B56">Wang and Yin 2001</xref>: 332, figs 1–4 (Illustration of ♂ and ♀).</comment></tp:nomenclature-citation><tp:nomenclature-citation><tp:taxon-name>Fecenia hainanensis</tp:taxon-name><comment> Wang, 1990: 257, figs 1–3 (Description of ♀), [Holotype ♀ from CHINA: Hainan Province: Tongqian city, <named-content xmlns:xlink="http://www.w3.org/1999/xlink" content-type="dwc:verbatimCoordinates" xlink:type="simple">18°30'N, 109°45'E</named-content>; Liu leg. 01.VII.1984; HBI, not available on request, thus not examined, examined by <xref ref-type="bibr" rid="B56">Wang and Yin (2001)</xref>]; <xref ref-type="bibr" rid="B56">Wang and Yin 2001</xref>: 332 (Synonymy).</comment></tp:nomenclature-citation><!--PageBreak--><!--PageBreak--></tp:nomenclature-citation-list></tp:nomenclature><tp:treatment-sec sec-type="Additional material examined"><title>Additional material examined.</title><p>(10 ♂♂, 35 ♀♀, 5 s.a. ♂♂, 15 s.a. ♀♀, 1 p.s.a. ♀, 12 juvenile specimens). <bold>CHINA:</bold> <bold>Hainan Prov.:</bold> Mount Jainfeng; 20.IV.1990, ded. D.X. Song; 1 ♂ (SB 111), 1 ♀ (SB 110), Deeleman Coll. in RMNH. <bold>MYANMAR:</bold> <bold>Sagaing Prov.:</bold> Chattin Wildlife Sanctuary, Takontaing camp, <named-content xmlns:xlink="http://www.w3.org/1999/xlink" content-type="dwc:verbatimCoordinates" xlink:type="simple">22°37'20"N, 95°31'52"E</named-content>; J. Coddington &amp; R.L.C. Baptista leg. 7–12.X.1998 by night; 2 ♀♀ (SB 182, 188), USNM. <bold>Bago Prov.:</bold> Palon; L. Fea leg. 1885–1889, “Viaggio in Birmania”; T. Thorell det. 20.X.1896; 2 ♂♂ (SB 289–290), 5 ♀♀ (SB 282–286), 1 s.a. ♀ (SB 287), 1 s.a. ♂ (SB 288), NRS Thorell-Coll.-No. 70b; 5 ♀♀ (SB 915–919), 3 s.a. ♀♀ (SB 910–912), 2 s.a. ♂♂ (SB 913–914), ZMH; 1 ♂ (SB 928), 4 ♀♀ (SB 929–932), 8 s.a. ♀♀ (SB 920–927), 2 s.a. ♂♂ (SB 933–934), 1 juv. (SB 935), ZMUC 5772. The following material has the same dates as above, but was checked via photos of copulatory organs kindly provided by P. Dankittipakul: 2 ♂♂ (SB 827–828), 5 ♀♀ (SB 822–826), MCSN. <bold>THAILAND:</bold> <bold>Chiang Mai Prov.:</bold> Doi Suthep N.P.; P. Dankittipakul leg.; 1 ♀ (SB 205), MHNG. Lamphun Prov.: Mae Tha Distr.: Doi Khuntan N.P., 800 m; P. Schwendinger leg. 22.IX.1994; 1 ♀ (SB 135), MHNG. <bold>Loei Prov.:</bold> Na-Haeo, field research station; J. Constant, K. Smets &amp; P. Frootaart leg.15.–19.V.2003; 1 ♀ (SB 11), IRSN. <bold>Chaiyaphoom Prov.:</bold> Phu Kradung N.P., 1200-1300 m, flat plateau with mixed deciduous + pine + evergreen forest; P. Dankittipakul leg. 15.VIII.2006; 1 ♂ (SB 204), MHNG. <bold>LAOS:</bold> <bold>Luang Prabang Prov.:</bold> near Luang Prabang: Tham Sieng Mang, <named-content xmlns:xlink="http://www.w3.org/1999/xlink" content-type="dwc:verbatimCoordinates" xlink:type="simple">19°54'09"N, 102°08'32"E</named-content>, 270 m, sunny + dry area, low shrubs; P. Jäger &amp; S. Bayer leg. 15.XI.2009; 1 ♀ (SB 485), SMF. Luang Prabang: Phou Si, <named-content xmlns:xlink="http://www.w3.org/1999/xlink" content-type="dwc:verbatimCoordinates" xlink:type="simple">19°53'23"N, 102°08'04"E</named-content>, 300 m, dr<!--PageBreak--><!--PageBreak-->y secondary forest in town, in shrubs; P. Jäger &amp; V. Vedel leg. 12.XI.2004; 3 juvs (SB 938–940); P. Jäger leg. 25.III.2007; 1 s.a. ♀ (SB 62), 1 p.s.a. ♀ (SB 937); P. Jäger &amp; S. Bayer leg. 14.XI.2009; 1 ♂ (SB 488, deformed, died during adult moult), all SMF. SE of Luang Prabang: Nam Khan, Xieng Ngeun Distr., Ban Keng Koung, <named-content xmlns:xlink="http://www.w3.org/1999/xlink" content-type="dwc:verbatimCoordinates" xlink:type="simple">19°40'963"N, 102°18'442"E</named-content>, ca. 370 m, along river bank; P. Jäger leg. 24.II.2008; 1 juv. (SB 936), SMF. <bold>Champasak Prov.:</bold> Muang Bachieng: That Paxuam, <named-content xmlns:xlink="http://www.w3.org/1999/xlink" content-type="dwc:verbatimCoordinates" xlink:type="simple">15°10'35"N, 105°55'21"E</named-content>, 200 m, secondary forest; P. Jäger &amp; S. Bayer leg. 25.XI.2009; 1 ♀ (SB 318), 2 juvs (SB 40–401), SMF. Ban Lak 38, That Fane, <named-content xmlns:xlink="http://www.w3.org/1999/xlink" content-type="dwc:verbatimCoordinates" xlink:type="simple">15°11'03"N, 106°07'37"E</named-content>, 950 m, coffee plantation; P. Jäger leg. 11.–16.III.2010; 1 ♀ (SB 528), 1 s.a. ♀ (SB 535), 3 juvs (SB 527, 532–533), SMF. Near Pakse: Ban Ke, <named-content xmlns:xlink="http://www.w3.org/1999/xlink" content-type="dwc:verbatimCoordinates" xlink:type="simple">15°07'57"N, 105°48'54"E</named-content>, 100 m, dry shrubs; P. Jäger &amp; S. Bayer leg. 27.XI.2009, by night; 1 juv. (SB 351), SMF. Muang Pathoumphone: Vat Phou Salao, <named-content xmlns:xlink="http://www.w3.org/1999/xlink" content-type="dwc:verbatimCoordinates" xlink:type="simple">15°05'39"N, 105°48'35"E</named-content>, 150 m, dry bed of stream, dry shrubs; P. Jäger &amp; S. Bayer leg. 24.XI.2009, by night; 3 ♀♀ (SB 48–487, 514), 3 juvs (SB 349, 398, 526), SMF. Ban Nog Hoy, N slope of Phou Malong, <named-content xmlns:xlink="http://www.w3.org/1999/xlink" content-type="dwc:verbatimCoordinates" xlink:type="simple">15°03'14"N, 105°49'07"E</named-content>, 115 m, dry bed of stream, dry shrubs; P. Jäger leg. 23.XI.2009; 2 ♂♂ (SB 50–510), 1 ♀ (SB 511), 1 s.a. ♀ (SB 420), 2 juvs (SB 39–397), SMF. Ban Tha Hou, <named-content xmlns:xlink="http://www.w3.org/1999/xlink" content-type="dwc:verbatimCoordinates" xlink:type="simple">14°46'10"N, 105°59'35"E</named-content>, 130 m, dry forest, near summit of a prominent hill; P. Jäger &amp; S. Bayer leg. 22.XI.2009; 2 ♀♀ (SB 513, 525), SMF.</p></tp:treatment-sec><tp:treatment-sec sec-type="Diagnosis"><title>Diagnosis.</title><p>Females distinguished from other <italic><tp:taxon-name>Fecenia</tp:taxon-name></italic> species except <italic><tp:taxon-name>Fecenia protensa</tp:taxon-name></italic> and <italic><tp:taxon-name>Fecenia travancoria</tp:taxon-name></italic> by having anteriorly converging anterior margins of lateral lobes (AML) <!--PageBreak-->partly surrounding epigynal pit; distinguished from <italic><tp:taxon-name>Fecenia protensa</tp:taxon-name></italic> and <italic><tp:taxon-name>Fecenia travancoria</tp:taxon-name></italic> by the even and unfolded anterior part of median septum (AS) and by transverse edge of median septum (TR) lacking distinct notch (<xref ref-type="fig" rid="F16">Figs 79</xref>, <xref ref-type="fig" rid="F21">105</xref>). In vulva transparent section of internal duct system (TSI) larger than strongly sclerotised section (SSI) (<xref ref-type="fig" rid="F17">Figs 83</xref>, <xref ref-type="fig" rid="F19">92</xref>, <xref ref-type="fig" rid="F21">106</xref>). Males distinguished from other <italic><tp:taxon-name>Fecenia</tp:taxon-name></italic> species except <italic><tp:taxon-name>Fecenia protensa</tp:taxon-name></italic> by having short (at most half as long as width of palpal tibia) RTA; distinguished from <italic><tp:taxon-name>Fecenia protensa</tp:taxon-name></italic> in having RTA, which is longer than broad, and ventral patellar apophysis (VPA) arising centrally on patella (<xref ref-type="fig" rid="F18">Fig. 88</xref>). Median apophysis (MA) running almost in transversal plane (<xref ref-type="fig" rid="F18">Figs 87–88</xref>, <xref ref-type="fig" rid="F20">100</xref>). Embolus (E) with pointed basal apophysis (bEA) (<xref ref-type="fig" rid="F18">Fig. 89</xref>).<!--PageBreak--><!--PageBreak--><!--PageBreak--></p><p><bold>D</bold></p></tp:treatment-sec><tp:treatment-sec sec-type="escription"><title>escription.</title><p>MALE:Body and eye measurements. Carapace length 3.6–4.4, carapace width 2.2–2.8, anterior width of carapace 1.6–1.9, opisthosoma length 4.8–6.5, opisthosoma width 1.9–2.5. Eyes: AME 0.23–0.29, ALE 0.17–0.22, PME 0.17–0.22, PLE 0.18–0.21, AME–AME 0.16–0.23, AME–ALE 0.09–0.14, PME–PME 0.17–0.25, PME–PLE 0.28–0.35, AME–PME 0.12–0.16, ALE–PLE 0.10–0.15, clypeus height at AME 0.30–0.41, at ALE 0.24–0.35. Measurements of palp and legs. Palp 4.0–5.0 [1.6–2.0, 0.6–0.7, 0.4–0.5, 1.4–1.8], I 35.1–48.3 [9.5–12.9, 1.5–2.1, 9.3–13.6, 10.5–14.9, 4.3–4.8], II 16.6–22.0 [4.3–5.9, 1.3–1.6, 4.6–6.4, 4.3–5.6, 2.1–2.5], III 8.7–11.8 [2.5–3.4, 1.0–1.2, 2.0–2.9, 2.1–2.8, 1.1–1.5], IV 15.0–20.2 [4.2–5.4, 1.2–1.6, 3.8–5.6, 4.0–5.4, 1.8–2.2]. Leg formula: 1243. Copulatory organ: Retrolateral patellar apophysis (RPA) mostly more clearly visible (<xref ref-type="fig" rid="F18">Fig. 89</xref>) than in <italic><tp:taxon-name>Fecenia protensa</tp:taxon-name></italic> and <italic><tp:taxon-name>Fecenia ochracea</tp:taxon-name></italic>. Tip of MA in ca. 2:30–3:00-o'clock-position, MA shorter than width of tegulum (T) (<xref ref-type="fig" rid="F18">Figs 89–90</xref>, <xref ref-type="fig" rid="F20">97</xref>) and in pro- and retrolateral view curved distally (<xref ref-type="fig" rid="F18">Figs 87–88</xref>, <xref ref-type="fig" rid="F20">100</xref>). E very slim, especially distally, arising in ca. 7:30-o'clock-position on T and clearly longer than width of T (<xref ref-type="fig" rid="F19">Figs 89–90</xref>, <xref ref-type="fig" rid="F20">97</xref>). The latter almost round. Membra<!--PageBreak-->nous process of tegulum (MP) reaches at most to 8:30-o'clock-position (<xref ref-type="fig" rid="F18">Figs 89–90</xref>, <xref ref-type="fig" rid="F20">97</xref>). Conductor (C) longer than in <italic><tp:taxon-name>Fecenia ochracea</tp:taxon-name></italic> and <italic><tp:taxon-name>Fecenia protensa</tp:taxon-name></italic>, shorter than in <italic><tp:taxon-name>Fecenia macilenta</tp:taxon-name></italic>, arises medially (or slightly shifted retrolaterally) in upper third of T (<xref ref-type="fig" rid="F18">Figs 89–90</xref>). Cymbium in relation a bit longer than in all other <italic><tp:taxon-name>Fecenia</tp:taxon-name></italic> species (<xref ref-type="fig" rid="F18">Figs 87–88</xref>, <xref ref-type="fig" rid="F20">97, 100</xref>). Scopula dorsally on cymbium slightly less developed than in other <italic><tp:taxon-name>Fecenia</tp:taxon-name></italic> species.</p><p>FEMALE: Body and eye measurements. Carapace length 3.7–7.2, carapace width 2.2–4.2, anterior width of carapace 1.7–3.2, opisthosoma length 7.3–13.0, opisthosoma width 3.5–6.0. Eyes: AME 0.20–0.27, ALE 0.15–0.24, PME 0.16–0.22, PLE 0.16–0.22, AME–AME 0.18–0.34, AME–ALE 0.07–0.18, PME–PME 0.20–0.29, PME–PLE 0.33–0.54, AME–PME 0.14–0.27, ALE–PLE 0.12–0.27, clypeus height at AME 0.27–0.54, at ALE 0.25–0.48. Measurements of palp and legs. Palp 3.8–6.5 [1.3–2.3, 0.6–1.1, 0.7–1.1, 1.2–2.0], I 22.7–39.3 [6.0–10.8, 1.6–2.9, 6.3–10.8, 6.1–10.7, 2.7–4.1], II 13.1–23.7 [3.3–6.4, 0.9–2.3, 3.7–6.8, 3.1–5.7, 1.6–2.5], III 7.5–14.1 [2.2–4.1, 0.9–1.9, 1.8–3.4, 1.6–3.1, 1.0–1.6], IV 12.3–21.4 [3.3–5.9, 1.2–2.3, 3.5–6.2, 2.9–4.9, 1.4–2.1]. Leg formula: 1243. Palpal claw with 8–11 teeth. Spination (remaining immature syntype from Tharrawaddy in poor condition! Spination of female SB 285 from Palon, Birma (Myanmar) listed instead). Palp: 110, 000, 0100, 2004 (spines on tibia and tarsus with only half the size as those of femur!); legs: femur I 300(200), II 210, III 221(111), IV 010; patella I–IV 000; tibia I 0006(1005), II 2004(3005), III–IV 0024; metatarsus I 2015(2016), II–III 2015, IV 1018. Copulatory organ: Anterior part of AS divided from posterior part of AS by a differently developed folding (asterisk in <xref ref-type="fig" rid="F19">Fig. 91</xref>). AS broader than PS (<xref ref-type="fig" rid="F16">Fig. 79</xref>). Epigynal muscle sigilla (EM) clearly outside epigynal field (<xref ref-type="fig" rid="F16">Figs 79</xref>, <xref ref-type="fig" rid="F19">91</xref>). Slit sense organs (SO) outside epigynal field. Vulva with large and broad TSI (<xref ref-type="fig" rid="F17">Fig. 83</xref>), mostly larger than SSI. The latter with longer duct than in <italic><tp:taxon-name>Fecenia protensa</tp:taxon-name></italic>, <italic><tp:taxon-name>Fecenia travancoria</tp:taxon-name></italic> and <italic><tp:taxon-name>Fecenia ochracea</tp:taxon-name></italic>, with 3–4 curves (<xref ref-type="fig" rid="F17">Fig. 84</xref>). Border line (BL) between TSI and SSI of vulva in ca. 7:00-8:00 o' clock position (<xref ref-type="fig" rid="F17">Figs 83</xref>, <xref ref-type="fig" rid="F19">92</xref>, <xref ref-type="fig" rid="F21">106</xref>). Primordial copulatory organs: Pre-epigyne: TR continuous (<xref ref-type="fig" rid="F16">Fig. 81</xref>, <xref ref-type="fig" rid="F21">107</xref>), slightly recurved. AML anteriorly bent sharply, running medially and (almost) meeting each other (<xref ref-type="fig" rid="F16">Figs 81</xref>,<xref ref-type="fig" rid="F19"> 94</xref>, <xref ref-type="fig" rid="F21">107</xref>). Epigynal field not or only poorly developed, EM far outside epigynal field. Pre-pre-epigyne: AML similar to pre-epigyne, TR hardly recognisable (<xref ref-type="fig" rid="F16">Fig. 82</xref>). Pre-vulva: Pre-receptacula with lateral extension (<xref ref-type="fig" rid="F17">Figs 85</xref>, <xref ref-type="fig" rid="F19">93</xref>). Distance between centres of pre-receptacula more than three times the diameter of one pre-receptaculum (<xref ref-type="fig" rid="F17">Figs 85</xref>, <xref ref-type="fig" rid="F19">93</xref>). Variation of copulatory organs: In males position of VPA may shift retrolaterally (<xref ref-type="fig" rid="F18">Fig. 90</xref>). Direction of MA (<xref ref-type="fig" rid="F18">Figs 89, 90</xref>, <xref ref-type="fig" rid="F20">97</xref>) may vary. Anterio-medial section of C differs among specimens examined (<xref ref-type="fig" rid="F18">Figs 89, 90</xref>, <xref ref-type="fig" rid="F20">97</xref>). RTA in some specimens basally broader (<xref ref-type="fig" rid="F18">Fig. 90</xref>). In females the folding which divides (or partly divides) the anterior from the posterior part of AS differently developed (<xref ref-type="fig" rid="F16">Figs 79</xref>, <xref ref-type="fig" rid="F19">91</xref>). TR rarely with a very small, flat and indistinct notch (<xref ref-type="fig" rid="F19">Fig. 91</xref>). AS and PS in some specimens less broad than in others. Number of SO among specimens varying without geographical dependence. Anterio-lateral section of SSI may differ in shape (<xref ref-type="fig" rid="F17">Figs 83</xref>, <xref ref-type="fig" rid="F19">92</xref>). Pre-epigynes differing in length and direction of AML (<xref ref-type="fig" rid="F16">Figs 81</xref>, <xref ref-type="fig" rid="F19">94</xref>), further in shape of TR (<xref ref-type="fig" rid="F16">Figs 81</xref>, <xref ref-type="fig" rid="F19">94</xref>). The most frequent pre-epigyne type is the one of SB 911 (<xref ref-type="fig" rid="F16">Fig. 81</xref>). Number of SO varying strongly. SB 535 from Champasak Province, Laos (<xref ref-type="fig" rid="F16">Fig. 80</xref>) is an exception, which is discussed explicitly (see discussion below).<!--PageBreak--></p><p>The pre-vulvae differ only slightly (<xref ref-type="fig" rid="F17">Figs 85</xref>, <xref ref-type="fig" rid="F19">93</xref>). SB 535 (<xref ref-type="fig" rid="F17">Fig. 86</xref>) is an exception, which is discussed explicitly (see discussion below).</p></tp:treatment-sec><tp:treatment-sec sec-type="Remarks"><title>Remarks.</title><p><xref ref-type="bibr" rid="B52">Thorell (1895)</xref> described this species based on juvenile types. Two years later Thorell himself redescribed this species based on ♂♂ and ♀♀ recorded just ca. 70 km away from type locality Tharrawaddy (<xref ref-type="bibr" rid="B53">Thorell 1897</xref>). This material is deposited in NRS, ZMH and MCSN and was examined (see material list above). Moreover, to date no other <italic><tp:taxon-name>Fecenia</tp:taxon-name></italic> species than the one described above had been found in Myanmar. For that reason there are no doubts about the identiy of <italic><tp:taxon-name>Fecenia cylindrata</tp:taxon-name></italic>.</p><p><italic><tp:taxon-name>Fecenia hainanensis</tp:taxon-name></italic> Wang, 1990 was synonymised with <italic><tp:taxon-name>Fecenia cylindrata</tp:taxon-name></italic> by <xref ref-type="bibr" rid="B56">Wang and Yin (2001)</xref>. The female holotype from Tonqian, Hainan Province, China was not available on request. According to the illustrations in <xref ref-type="bibr" rid="B55">Wang (1990)</xref>, which are not very detailed, it is more likely that his <italic><tp:taxon-name>Fecenia hainanensis</tp:taxon-name></italic> was in fact conspecific with <italic><tp:taxon-name>Fecenia cylindrata</tp:taxon-name></italic>. The specimens from Hainan checked in the present study are considered belonging to <italic><tp:taxon-name>Fecenia cylindrata</tp:taxon-name></italic>, though there are slight differences (see variation of copulatory organs in the description of <italic><tp:taxon-name>Fecenia cylindrata</tp:taxon-name></italic>). More material from Hainan and also from regions of South East China and Northern Vietnam is necessary to assess the consistency of those slight differences among the different specimens. At the moment <italic><tp:taxon-name>Fecenia hainanensis</tp:taxon-name></italic> is regarded as junior synonym of <italic><tp:taxon-name>Fecenia cylindrata</tp:taxon-name></italic>.</p></tp:treatment-sec><tp:treatment-sec sec-type="Distribution"><title>Distribution.</title><p>China, Myanmar, Laos, Thailand.</p><fig id="F21" position="float" orientation="portrait"><label>Figures 102–115.</label><caption><p><italic><tp:taxon-name>Fecenia</tp:taxon-name></italic> spp., female copulatory organs/primordial copulatory organs <bold>102–104</bold> <italic><tp:taxon-name>Fecenia ochracea</tp:taxon-name></italic> <bold>105–107</bold> <italic><tp:taxon-name>Fecenia cylindrata</tp:taxon-name></italic> <bold>108–110</bold> <italic><tp:taxon-name>Fecenia protensa</tp:taxon-name></italic> <bold>111–113</bold> <italic><tp:taxon-name>Fecenia travancoria</tp:taxon-name></italic> <bold>114–115</bold> <italic><tp:taxon-name>Fecenia macilenta</tp:taxon-name></italic> <bold>102–103</bold> ♀ SB 668 from New Guinea <bold>104</bold> s.a. ♀ SB 540 from New Britain, Papua New Guinea <bold>105–106</bold> ♀ from Loei Prov., Thailand <bold>107</bold> s.a. ♀ from Palon, Bago Prov., Myanmar <bold>108–109</bold> ♀ SB 215 from Songkhla Prov., Thailand <bold>110</bold> s.a. ♀ holotype of <italic><tp:taxon-name>Fecenia protensa</tp:taxon-name></italic> (SB 620) from Nicobar Islands. <bold>111</bold> ♀ holotype of <italic><tp:taxon-name>Fecenia travancoria</tp:taxon-name></italic> (SB 403) from Kerala Prov., India <bold>112–113</bold> ♀ SB 982 from Sri Lanka (remark on 113: photo of exuviae of subadult instar of same specimen as in 112) <bold>114–115</bold> ♀ SB 124 from Sumatera Barat Prov., Indonesia <bold>102, 105, 108, 111, 114</bold> ♀ epigyne, ventral view <bold>103, 106, 109, 112, 115</bold> ♀ vulva, dorsal view <bold>104, 107, 110, 113</bold> pre-epigyne of s.a. ♀.</p></caption><graphic xmlns:xlink="http://www.w3.org/1999/xlink" xlink:href="ZooKeys-153-001-g021.jpg" position="float" orientation="portrait" xlink:type="simple"/></fig><fig id="F22" position="float" orientation="portrait"><label>Figures 116–120.</label><caption><p><italic><tp:taxon-name>Fecenia</tp:taxon-name></italic> spp., habitus, web <bold>116–117, 120</bold> <italic><tp:taxon-name>Fecenia cylindrata</tp:taxon-name></italic>, ♀ SB 486 (<bold>116</bold>), ♂ SB 509 (<bold>117</bold>) from Champasak Prov., Laos, web (<bold>120</bold>) from Xishuangbanna, China <bold>118</bold> <italic><tp:taxon-name>Fecenia ochracea</tp:taxon-name></italic>, ♀ SB 161 from Auki, Solomon Islands <bold>119</bold> <italic><tp:taxon-name>Fecenia protensa</tp:taxon-name></italic>, ♀ SB 256 from Bali, Indonesia <bold>116, 118</bold> Habitus, ventral view <bold>117</bold> Habitus, dorso-lateral view <bold>119</bold> Habitus, dorsal view <bold>116–117, 119</bold> Photos by Peter Jäger <bold>120</bold> Photo by Jeremy Miller.</p></caption><graphic xmlns:xlink="http://www.w3.org/1999/xlink" xlink:href="ZooKeys-153-001-g022.jpg" position="float" orientation="portrait" xlink:type="simple"/></fig><fig id="F23" position="float" orientation="portrait"><label>Figures 121–123.</label><caption><p><italic><tp:taxon-name>Fecenia cylindrata</tp:taxon-name></italic>, ♂ (SB 510) and ♀ (SB 487) from Champasak Prov., Laos, mating behaviour, sperm web <bold>121</bold> ♂ stroking behaviour upon the retreat of the female <bold>122</bold> ♂ and ♀ together in the retreat <bold>123</bold> ♂ sperm webs (SB 510) <bold>123</bold> Photo by Peter Jäger.</p></caption><graphic xmlns:xlink="http://www.w3.org/1999/xlink" xlink:href="ZooKeys-153-001-g023.jpg" position="float" orientation="portrait" xlink:type="simple"/></fig></tp:treatment-sec><tp:treatment-sec><!--Section generated to contain objects referenced in tp:taxon-treatment.--><fig id="F16" position="float" orientation="portrait"><label>Figures 79–82.</label><caption><p><italic><tp:taxon-name>Fecenia cylindrata</tp:taxon-name></italic>, ♀ epigyne/primordial epigyne, ventral view <bold>79</bold> ♀ SB 919 <bold>81</bold> s.a. ♀ SB 911, both from Bago Prov., Myanmar <bold>80</bold> s.a. ♀ SB535 from Champasak Prov., Laos <bold>82</bold> p.s.a. ♀ SB 937 from Luang Prabang Prov., Laos <bold>79</bold> Epigyne <bold>80–81</bold> Pre-epigyne <bold>82</bold> Pre-pre-epigyne. AML = Anterior margin of lateral lobe; AS = Anterior part of median septum; CO = Copulatory opening; EF = Epigynal field; EM = Epigynal muscle sigilla; LL = Lateral lobe; PS = Posterior part of median septum; SO = Slit sense organ; TR = Transversal edge/ridge of median septum.</p></caption><graphic xmlns:xlink="http://www.w3.org/1999/xlink" xlink:href="ZooKeys-153-001-g016.jpg" position="float" orientation="portrait" xlink:type="simple"/></fig><fig id="F17" position="float" orientation="portrait"><label>Figures 83–86.</label><caption><p><italic><tp:taxon-name>Fecenia cylindrata</tp:taxon-name></italic>, ♀ vulva/pre-vulva, dorsal view <bold>83–84</bold> ♀ SB 919 <bold>85</bold> s.a. ♀ SB 911, both from Bago Prov., Myanmar <bold>86</bold> s.a. ♀ SB535 from Champasak Prov., Laos <bold>83</bold> Vulva <bold>84</bold> Course of internal duct system <bold>85–86</bold> Pre-vulva. BL = Borderline between SSI and TSI; FD = Fertilisation duct; SH = Spermathecal head; SSI = Strongly sclerotised section of internal duct system; TSI = Transparent section of internal duct system.</p></caption><graphic xmlns:xlink="http://www.w3.org/1999/xlink" xlink:href="ZooKeys-153-001-g017.jpg" position="float" orientation="portrait" xlink:type="simple"/></fig><fig id="F18" position="float" orientation="portrait"><label>Figures 87–90.</label><caption><p><italic><tp:taxon-name>Fecenia cylindrata</tp:taxon-name></italic>, ♂ palp <bold>87–89</bold> SB 928 from Bago Prov., Myanmar <bold>90</bold> SB 111 from Hainan, China <bold>87</bold> Prolateral view <bold>88</bold> Retrolateral view <bold>89–90</bold> Ventral view. Remark on <xref ref-type="fig" rid="F18">Fig. 90</xref>: Details omitted, embolus slipped behind conductor. bEA = Basal embolus apophysis.</p></caption><graphic xmlns:xlink="http://www.w3.org/1999/xlink" xlink:href="ZooKeys-153-001-g018.jpg" position="float" orientation="portrait" xlink:type="simple"/></fig><fig id="F19" position="float" orientation="portrait"><label>Figures 91–94.</label><caption><p><italic><tp:taxon-name>Fecenia cylindrata</tp:taxon-name></italic>, ♀ copulatory organ/primordial copulatory organ <bold>91–92</bold> ♀SB 110 from Hainan, China <bold>93–94</bold> s.a. ♀SB 921 from Bago Prov., Myanmar <bold>91</bold> Epigyne, ventral view <bold>92</bold> Vulva, dorsal view <bold>93</bold> Pre-vulva, dorsal view. <bold>94</bold> Pre-epigyne, ventral view. Remark on Figs <bold>91–92</bold>: Details omitted. Asterisk indicates the folding, which divides the anterior from the posterior part of AS.</p></caption><graphic xmlns:xlink="http://www.w3.org/1999/xlink" xlink:href="ZooKeys-153-001-g019.jpg" position="float" orientation="portrait" xlink:type="simple"/></fig><fig id="F20" position="float" orientation="portrait"><label>Figures 95–101.</label><caption><p><italic><tp:taxon-name>Fecenia</tp:taxon-name></italic> spp., male palp <bold>95, 101</bold> <italic><tp:taxon-name>Fecenia macilenta</tp:taxon-name></italic> <bold>96</bold> <italic><tp:taxon-name>Fecenia ochracea</tp:taxon-name></italic> <bold>97, 100</bold> <italic><tp:taxon-name>Fecenia cylindrata</tp:taxon-name></italic> <bold>98–99</bold> <italic><tp:taxon-name>Fecenia protensa</tp:taxon-name></italic> <bold>95, 101</bold> SB 389 from Selangor Prov., Malaysia <bold>96</bold> SB 187 from Halmahera, Indonesia <bold>97</bold> SB 510 from Champasak Prov., Laos <bold>100</bold> SB 204 from Chaiyaphoom Prov., Thailand <bold>98–99</bold> SB 512 from Koh Chang, Thailand <bold>95–98</bold> ventral view <bold>99–101</bold> retrolateral view.</p></caption><graphic xmlns:xlink="http://www.w3.org/1999/xlink" xlink:href="ZooKeys-153-001-g020.jpg" position="float" orientation="portrait" xlink:type="simple"/></fig></tp:treatment-sec><ref-list><ref id="B53"><mixed-citation xmlns:xlink="http://www.w3.org/1999/xlink" xlink:type="simple"><person-group><name name-style="western"><surname>Thorell</surname><given-names>T</given-names></name></person-group> (<year>1897</year>)<source> Viaggio di Leonardo Fea in Birmania e regioni vicine (LXXIII). Secondo saggio sui Ragni birmani. I. Parallelodontes. Tubitelariae. Annali del Museo Civico di Storia Naturale Giacomo Doria, Genova (2) 17[=37]: 161–267.
</source></mixed-citation></ref><ref id="B31"><mixed-citation xmlns:xlink="http://www.w3.org/1999/xlink" xlink:type="simple"><person-group><name name-style="western"><surname>Pocock</surname><given-names>RI</given-names></name></person-group> (<year>1900</year>)<source> The fauna of British India, including Ceylon and Burma.</source><publisher-name>Taylor and Francis</publisher-name>, <publisher-loc>London</publisher-loc>, <lpage>279</lpage> pp.</mixed-citation></ref><ref id="B20"><mixed-citation xmlns:xlink="http://www.w3.org/1999/xlink" xlink:type="simple"><person-group><name name-style="western"><surname>Kulczyński</surname><given-names>W</given-names></name></person-group> (<year>1908</year>)<article-title> Symbola ad faunam Aranearum Javae et Sumatrae cognoscendam. I. Mygalomorphae et Cribellatae.</article-title><source>Bulletin de l'academie des sciences de Cracovie </source><volume>6</volume> (<issue>1908</issue>): <fpage>527</fpage>-<lpage>581</lpage>.</mixed-citation></ref><ref id="B34"><mixed-citation xmlns:xlink="http://www.w3.org/1999/xlink" xlink:type="simple"><person-group><name name-style="western"><surname>Reimoser</surname><given-names>E</given-names></name></person-group> (<year>1936</year>)<source> Fauna Buruana. Arachnoidea. Treubia 7(Suppl.): 405–413.
</source></mixed-citation></ref><ref id="B24"><mixed-citation xmlns:xlink="http://www.w3.org/1999/xlink" xlink:type="simple"><person-group><name name-style="western"><surname>Lehtinen</surname><given-names>PT</given-names></name></person-group> (<year>1967</year>)<article-title> Classification of the Cribellate Spiders and some allied families, with notes on the evolution of the suborder Araneomorpha.</article-title><source>Annales Zoologici Fennici </source><volume>4</volume>: <fpage>199</fpage>-<lpage>468</lpage>.</mixed-citation></ref><ref id="B25"><mixed-citation xmlns:xlink="http://www.w3.org/1999/xlink" xlink:type="simple"><person-group><name name-style="western"><surname>Levi</surname><given-names>HW</given-names></name></person-group> (<year>1982</year>)<article-title> The spider genera <italic>Psechrus</italic> and <italic>Fecenia</italic> (Araneae: Psechridae).</article-title><source>Pacific Insects </source><volume>24</volume> (<issue>2</issue>): <fpage>114</fpage>-<lpage>138</lpage>.</mixed-citation></ref><ref id="B27"><mixed-citation xmlns:xlink="http://www.w3.org/1999/xlink" xlink:type="simple"><person-group><name name-style="western"><surname>Murphy</surname><given-names>J</given-names></name></person-group> (<year>1986</year>)<article-title> Additional information concerning the spider family Psechridae.</article-title><source>Bulletin of the British Arachnological Society </source><volume>7</volume> (<issue>2</issue>): <fpage>65</fpage>-<lpage>68</lpage>.</mixed-citation></ref><ref id="B59"><mixed-citation xmlns:xlink="http://www.w3.org/1999/xlink" xlink:type="simple"><person-group><name name-style="western"><surname>Yang</surname><given-names>ZL</given-names></name><name name-style="western"><surname>Wang</surname><given-names>XZ</given-names></name></person-group> (<year>1993</year>)<article-title> A newly recorded of the spider genus <italic>Fecenia</italic> (Araneae: Psechridae) from China.</article-title><source>Acta arachnologica sinica </source><volume>2</volume>: <fpage>29</fpage>-<lpage>30</lpage>.</mixed-citation></ref><ref id="B44"><mixed-citation xmlns:xlink="http://www.w3.org/1999/xlink" xlink:type="simple"><person-group><name name-style="western"><surname>Song</surname><given-names>DX</given-names></name><name name-style="western"><surname>Zhu</surname><given-names>MS</given-names></name><name name-style="western"><surname>Chen,</surname><given-names>J.</given-names></name></person-group> (<year>1999</year>)<source> The Spiders of China.</source><publisher-name>Hebei Science and Technology Publishing House</publisher-name>, <publisher-loc>Shijiazhuang</publisher-loc>, <lpage>640</lpage> pp.</mixed-citation></ref><ref id="B56"><mixed-citation xmlns:xlink="http://www.w3.org/1999/xlink" xlink:type="simple"><person-group><name name-style="western"><surname>Wang</surname><given-names>XP</given-names></name><name name-style="western"><surname>Yin</surname><given-names>CM</given-names></name></person-group> (<year>2001</year>)<article-title> A review of the Chinese Psechridae (Araneae).</article-title><source>The Journal of Arachnology </source><volume>29</volume>: <fpage>330</fpage>-<lpage>344</lpage>. <ext-link ext-link-type="uri" xlink:href="http://dx.doi.org/10.1636/0161-8202(2001)029[0330:AROTCP]2.0.CO;2" xlink:type="simple">doi: 10.1636/0161-8202(2001)029[0330:AROTCP]2.0.CO;2</ext-link></mixed-citation></ref><ref id="B52"><mixed-citation xmlns:xlink="http://www.w3.org/1999/xlink" xlink:type="simple"><!--PageBreak--><person-group><name name-style="western"><surname>Thorell</surname><given-names>T</given-names></name></person-group> (<year>1895</year>)<source> Descriptive catalogue of the spiders of Burma.</source><publisher-name>Longmans &amp; Co., British Museum of Natural History, and others</publisher-name>, <publisher-loc>London</publisher-loc>, <lpage>406</lpage> pp.</mixed-citation></ref><ref id="B55"><mixed-citation xmlns:xlink="http://www.w3.org/1999/xlink" xlink:type="simple"><person-group><name name-style="western"><surname>Wang</surname><given-names>JF</given-names></name></person-group> (<year>1990</year>)<article-title> A new species of psechrid spider from China (Araneae: Psechridae).</article-title><source>Acta Scientiarum Naturalium Universitatis Normalis Hunanensis </source><volume>13</volume>: <fpage>257</fpage>-<lpage>258</lpage>.</mixed-citation></ref></ref-list></tp:taxon-treatment>
